# Supplementary material for: Accelerated drug development using a digital formulator and a self-driving tableting data factory
Source: Nat Commun. 2026 Apr 1;17:4739. doi: 10.1038/s41467-026-71204-6 (PMC13216267; doi:10.1038/s41467-026-71204-6)
Supplement: Supplementary file 8 — Source Data [file 41467_2026_71204_MOESM8_ESM.xlsx]

## Sheet: Fig 3
Fig 3a				Fig 3b
predicted	measured	std		predicted	measured	std
0.129934	0.11436	0.0312156		3.18322	2.91993	0.7992
0.124503	0.13107	0.0358979		1.72185	2.07137	0.333367
0.144106	0.156658	0.062011		1.05519	0.831158	0.434217
0.13245	0.126371	0.0292946		3.60265	3.38555	0.582691
0.145166	0.151044	0.0384192		4.84327	4.52567	0.352576
0.168477	0.14282	0.0562481		3.74393	4.00783	0.195298
0.08	0.0883812	0.0292946		3.54525	3.34204	0.582691
0.144238	0.155614	0.062011		3.44812	3.16797	0.23932
0.144106	0.149869	0.0384192		4.30022	4.04265	0.352576
0.135894	0.141514	0.0335568		1.12141	1.32289	0.208104
0.102781	0.089295	0.0305553		3.26711	2.87641	0.195298
0.159073	0.147258	0.0431016		3.74393	4.0644	0.195298
0.100265	0.0894256	0.00036018		3.57616	3.9121	0.387394
0.146093	0.158877	0.0402201		2.45916	2.72846	0.223712
0.154702	0.138251	0.0384192		1.4128	1.74064	0.256128
0.123841	0.109791	0.0358979		3.35982	2.87206	0.195298
0.100265	0.106397	0.0292946		1.39956	1.70583	0.256128
0.110464	0.0977807	0.0292946		4.03974	4.48216	0.228514
0.0810596	0.0873368	0.0292946		2.92274	3.16797	0.356978
0.103576	0.0839426	0.11988		2.10596	1.87554	0.228514
0.20106	0.183812	0.0547474		3.45695	3.08529	0.23932
0.166093	0.159269	0.0390795		1.25386	0.953003	0.264932
0.16106	0.151044	0.0467034		3.04636	2.63708	0.456628
0.113775	0.119582	0.0292946		1.32892	1.63185	0.2005
0.115099	0.103003	0.030075		8.59603	8.39426	0.464632
0.217219	0.250914	0.0408204		5.7351	7.08007	0.276938
0.208079	0.22376	0.0417209		6.26932	6.52306	0.2005
0.213377	0.202089	0.050005		5.76159	5.20453	0.2005
0.201457	0.181462	0.0547474		4.88742	5.15666	0.478239
0.192185	0.180287	0.0312156		5.7351	4.77372	0.203702
0.154834	0.175326	0.0305553		3.98234	4.69974	0.524262
0.185563	0.172324	0.030075		4.84768	4.62141	0.214907
0.162914	0.169191	0.0325963		4.94481	4.47346	0.403002
0.174834	0.163446	0.0402201		4.71523	4.4517	0.7992
0.190993	0.159661	0.0431016		3.60706	4.23847	0.217309
0.131523	0.137076	0.0312156		4.8521	3.97737	0.214907
0.115497	0.125196	0.0305553		3.43929	3.82071	0.542671
0.130331	0.121671	0.0316958		3.40397	3.81201	0.542671
0.104636	0.116449	0.0292946		3.22737	3.70757	0.211306
0.13245	0.11188	0.0332566		2.86534	3.59443	0.292546
0.0904636	0.107963	0.0292946		2.98455	3.57702	0.211306
0.0834437	0.101175	0.00036018		2.63135	3.1114	0.244922
0.121854	0.0992167	0.0342771		2.03091	2.2933	0.473037
0.123709	0.0890339	0.0298349		2.73289	2.23238	0.0024012
0.108874	0.0865535	0.0305553		1.52759	1.85814	0.589095
0.0935099	0.0788512	0.0292946		2.02649	1.51001	0.232116
0.0827815	0.0691906	0.0298349		1.85872	1.44038	0.441821
0.0766887	0.0578329	0.0292946		0.878587	1.28808	0.556678
0.0692715	0.0471279	0.0292946		1.52318	1.25326	0.228514
0.204106	0.188512	0.0562481		5.71302	5.46127	0.602301
0.138146	0.148172	0.0292946		5.6468	4.28634	0.467434
0.139603	0.124543	0.0312156		2.48565	2.21932	0.411006
0.124636	0.115927	0.0431016		1.44812	1.80157	0.589095
0.106093	0.1	0.00036018		5.24503	4.9913	0.342971
0.115629	0.0984334	0.0292946		4.04857	4.29504	0.0024012
0.155629	0.136684	0.0384192		6.70199	6.33594	0.434217
0.212848	0.200914	0.050005		5.66446	5.26545	0.198899
0.177748	0.157833	0.0342771		5.09051	4.75196	0.296548
0.137483	0.1547	0.0431016		3.84547	4.23412	0.214907
0.0796026	0.100261	0.0292946		4.34437	4.15579	0.211306
0.167285	0.158225	0.0390795		4.90508	3.84682	0.618709
0.15351	0.140339	0.0384192		2.50331	2.18451	0.411006
0.109272	0.0990862	0.0292946		4.18102	4.61271	0.0024012
0.156689	0.145822	0.0431016		4.90066	4.49521	0.403002
0.151258	0.157833	0.0562481		3.77925	3.96432	0.438619
0.201854	0.214621	0.048024		4.29581	4.49521	0.195298
0.142517	0.123368	0.11988		4.3532	5.07833	0.221711
0.106887	0.116319	0.0292946		4.45033	5.01741	0.221711
0.187947	0.240339	0.0484442		3.28918	3.47694	0.2005
0.222914	0.235509	0.0588294		1.72185	1.99739	0.227314
0.199073	0.212402	0.030075		7.86313	6.55788	0.447824
0.174834	0.186815	0.0611106		5.30684	6.40992	0.296548
0.150596	0.164491	0.0424412		6.62252	6.02263	0.2005
0.178675	0.13812	0.0387194		5.27594	4.66493	0.195298
0.138675	0.116449	0.0342771		5.12141	4.24717	0.221711
0.142517	0.104961	0.0292946		3.42163	4.04265	0.244922
0.0899338	0.0691906	0.0292946		4.41501	3.83377	0.0024012
0.0866225	0.0597911	0.0292946		3.17439	3.57267	0.434217
0.123841	0.116188	0.0431016		4.21192	3.52045	0.198899
0.0672848	0.0496084	0.00036018		2.25607	2.7154	0.356978
0.196689	0.188381	0.0435218		2.28698	1.83638	0.461431
0.15404	0.139295	0.0384192		8.62693	8.3812	0.464632
0.16106	0.141384	0.0292946		8.65784	8.36815	0.464632
0.221987	0.182768	0.0384192		8.48565	8.05483	0.396198
0.106358	0.116319	0.0292946		4.10596	3.89904	0.0024012
0.0670199	0.0879896	0.0292946		2.73731	2.55004	0.7992
0.104106	0.0733681	0.0298349		2.89625	2.44125	0.208104
0.0607947	0.0413838	0.0292946		2.35762	2.53699	0.356978
0.210728	0.205091	0.0322361		4.10596	4.28634	0.296548
0.157881	0.146475	0.0431016		3.09934	2.77633	0.214907
0.16596	0.147911	0.0438819		2.71523	2.89382	0.282941
0.118278	0.125587	0.0305553		2.53422	2.79809	0.334967
0.14053	0.124151	0.0312156		4.23841	4.02959	0.352576
0.141722	0.123629	0.0312156		2.47682	2.67624	0.223712
0.175099	0.169582	0.0415408		1.98234	2.21497	0.473037
0.0982781	0.0870757	0.00036018		2.57837	2.40209	0.427814
0.13245	0.138773	0.0312156		4.53422	4.70844	0.214907
0.107285	0.0997389	0.0292946		3.08609	3.255	0.195298
0.0921854	0.0862924	0.0292946		5.05077	5.22193	0.264932
0.0634437	0.0520888	0.0292946		4.52097	5.05657	0.221711
0.109404	0.114883	0.0292946		3.88079	3.70757	0.23932
0.12543	0.13799	0.0292946		0.900662	0.552654	0.208104
0.166093	0.171279	0.0298349		2.77704	3.29852	0.37979
0.165828	0.170888	0.11988		2.14128	2.47171	0.0024012
0.0725828	0.0673629	0.00036018		0.940397	0.774587	0.434217
0.0586755	0.0637076	0.00036018		3.13907	2.82419	0.214907
0.0500662	0.0447781	0.00036018		4.59161	4.88686	0.23932
0.196026	0.190209	0.0435218		3.80574	4.12097	0.7992
0.153907	0.147258	0.0444822		1.9426	2.10618	0.232116
0.116424	0.0953003	0.0316958		4.87859	3.91645	0.618709
0.134172	0.139817	0.0335568		5.10817	5.2698	0.264932
0.133245	0.139426	0.0312156		5.60706	5.08268	0.0024012
0.116159	0.0967363	0.0292946		3.22737	3.3899	0.214907
0.0940397	0.0809399	0.0292946		2.30464	2.45866	0.223712
0.159868	0.164883	0.0292946		2.27815	2.43255	0.223712
0.116556	0.0958225	0.0292946		2.21634	2.05831	0.396198
0.0515232	0.0600522	0.00036018		4.11479	4.57354	0.0024012
0.195894	0.18342	0.0376988		5.69095	5.07398	0.198899
0.140132	0.158355	0.0431016		1.77483	1.93647	0.227314
0.160397	0.149347	0.0467034		2.15011	2.55004	0.195298
0.0880795	0.0929504	0.00036018		5.59823	5.44386	0.0024012
0.073245	0.0781984	0.00036018		5.57616	5.42211	0.0024012
0.0862252	0.0767624	0.0292946		0.896247	0.739774	0.0024012
0.0984106	0.0857702	0.00036018		1.96026	2.14534	0.287344
0.202517	0.19752	0.0435218		2.11479	2.59791	0.195298
0.202119	0.197128	0.0435218		1.45695	1.28372	0.430215
0.156026	0.160836	0.0316958		4.53863	3.92515	0.221711
0.14596	0.140992	0.0502451		5.74393	5.13055	0.2005
0.101192	0.109269	0.0292946		4.54305	4.38642	0.0024012
0.0675497	0.0723238	0.00036018		3.66446	4.11662	0.7992
0.178146	0.173238	0.0342771		1.766	1.51001	0.748374
0.15298	0.147911	0.030075		5.78366	5.9356	0.491046
0.126358	0.139034	0.0292946		4.66225	4.80853	0.333367
0.138278	0.156527	0.0431016		3.39514	2.94169	0.195298
0.182914	0.178068	0.030075		3.42605	2.9852	0.23932
0.0899338	0.0830287	0.0292946		3.60265	3.74674	0.195298
0.0721854	0.0784595	0.00036018		3.74393	3.59878	0.198899
0.141192	0.136423	0.030075		1.28035	1.42298	0.264932
0.113113	0.108225	0.0292946		2.92274	2.66319	0.276938
0.137616	0.122715	0.0312156		5.30684	5.16536	0.0024012
0.0900662	0.0836815	0.0292946		4.42826	4.56919	0.211306
0.094702	0.0818538	0.00036018		1.8543	1.67972	0.26053
0.0806623	0.0758486	0.0292946		2.7064	3.01131	0.223712
0.210331	0.214883	0.0332566		1.35099	1.18799	0.195298
0.203311	0.207963	0.0292946		1.63797	1.93647	0.232116
0.1	0.0953003	0.0292946		1.20971	1.51436	0.258129
0.0854305	0.0804178	0.00036018		7.72185	7.58486	0.387394
0.0811921	0.0765013	0.0292946		4.9713	5.35248	0.26053
0.133907	0.117493	0.0298349		1.59382	1.45779	0.223712
0.165166	0.149608	0.0312156		1.49227	1.63185	0.473037
0.0597351	0.0550914	0.0292946		1.16556	1.51436	0.258129
0.0708609	0.0787206	0.00036018		4.44592	4.00783	0.195298
0.0858278	0.0810705	0.00036018		2.36645	2.22802	0.214907
0.0769536	0.0650131	0.00036018		4.15453	4.42124	0.524262
0.157483	0.168277	0.0342771		1.117	0.979112	0.456628
0.0684768	0.0637076	0.0292946		1.8543	2.31506	0.587094
0.0992053	0.094517	0.0292946		1.61148	1.74064	0.434217
0.200927	0.192167	0.0292946		0.918322	1.04874	0.2005
0.148477	0.158355	0.0402201		5.47903	5.34813	0.0024012
0.20106	0.192689	0.0292946		2.71082	2.39339	0.287344
0.0549669	0.0467363	0.00036018		0.860927	0.987815	0.2005
0.141722	0.157833	0.11988		5.00221	4.8738	0.244922
0.12053	0.10953	0.11988		1.9426	1.4752	0.232116
0.0961589	0.101828	0.00036018		3.96468	4.13838	0.0024012
0.166358	0.153525	0.0657929		1.86755	2.25413	0.587094
0.0430464	0.047389	0.00036018		0.768212	0.644038	0.195298
0.0948344	0.0883812	0.11988		0.918322	1.11836	0.232116
0.0966887	0.101436	0.00036018		3.31567	3.74674	0.211306
0.0949669	0.083812	0.0292946		1.77042	1.64926	0.0024012
0.0774834	0.0656658	0.00036018		2.13245	2.38903	0.0024012
0.0609272	0.0651436	0.00036018		4.37528	4.64317	0.657129
0.171391	0.166971	0.0342771		0.821192	0.996519	0.2005
0.0888742	0.0817232	0.0292946		3.41722	3.53351	0.195298
0.0658278	0.0767624	0.00036018		3.01104	2.89382	0.345373
0.0643709	0.0597911	0.00036018		2.81236	3.16797	0.251326
0.175894	0.180026	0.0387194		2.94481	2.77198	0.573487
0.0782781	0.082376	0.00036018		3.42605	3.651	0.251326
0.0656954	0.0775457	0.00036018		3.29801	3.14186	0.0024012
0.0459603	0.0366841	0.0292946		2.96247	3.32898	0.451826
0.121192	0.126762	0.0292946		2.7947	3.07224	0.292546
0.213907	0.217885	0.0292946		3.48344	3.69887	0.0024012
0.21351	0.217624	0.0292946		2.78146	3.12446	0.292546
0.12702	0.111227	0.0292946		2.43267	2.89817	0.2005
0.111258	0.103916	0.0305553		1.20088	1.09661	0.211306
0.0921854	0.0962141	0.00036018		1.37307	1.49695	0.0024012
0.0917881	0.0958225	0.00036018		3.35541	3.90775	0.618709
0.0796026	0.0836815	0.00036018		1.88962	1.99304	0.342971
0.0793377	0.0832898	0.00036018		3.79691	3.48564	0.0024012
0.0417219	0.0373368	0.00036018		2.4106	2.08442	0.644722
0.149139	0.153133	0.0342771		4.45916	4.26458	0.0024012
0.0703311	0.0548303	0.00036018		3.49669	3.59878	0.214907
0.110993	0.106658	0.0292946		2.39735	2.84595	0.2005
0.094702	0.0898172	0.030075		2.86093	2.95474	0.32016
0.0696689	0.0550914	0.00036018		3.58499	4.05135	0.214907
0.0549669	0.0447781	0.00036018		3.9426	4.03394	0.195298
0.0392053	0.0432115	0.00036018		2.81678	2.72411	0.411006
0.163444	0.150522	0.0467034		4.59161	4.28634	0.392196
0.0565563	0.0510444	0.00036018		3.34658	3.59443	0.2005
0.0549669	0.0438642	0.00036018		4.49007	4.18625	0.0024012
0.10053	0.0843342	0.11988		1.0287	1.13142	0.0024012
0.1	0.0845953	0.0292946		0.640177	0.726719	0.195298
0.0365563	0.0326371	0.00036018		0.618102	0.709312	0.195298
0.0361589	0.0322454	0.00036018		1.67329	1.84508	0.195298
0.157219	0.153264	0.0298349		3.54084	4.12968	0.333367
0.125033	0.121149	0.0305553		1.0287	1.18799	0.0024012
0.0818543	0.0626632	0.0292946		3.3245	3.03742	0.0024012
0.0574834	0.0505222	0.00036018		3.3245	3.00696	0.195298
0.0364238	0.0443864	0.00036018		3.9117	4.08616	0.195298
0.161589	0.166841	0.0325963		3.85872	3.57702	0.195298
0.134967	0.13107	0.0298349		2.1457	2.22367	0.221711
0.0813245	0.0625326	0.0292946		0.825607	0.900783	0.203702
0.0711258	0.0539164	0.11988		3.34216	3.6597	0.562681
0.0370861	0.0446475	0.00036018		2.4415	2.36728	0.7992
0.0376159	0.044517	0.00036018		2.33113	2.08877	0.387394
0.0974834	0.108355	0.00036018		5.35541	5.05657	0.195298
0.0491391	0.0528721	0.00036018		4.91832	4.98259	0.244922
0.0458278	0.0382507	0.0292946		4.60486	4.53873	0.211306
0.082649	0.0626632	0.0292946		4.58278	4.51697	0.211306
0.0962914	0.108355	0.0292946		2.97572	3.04178	0.345373
0.0486093	0.0523499	0.00036018		4.09272	4.02524	0.313757
0.140795	0.148825	0.0292946		3.93819	3.87728	0.438619
0.061457	0.0544386	0.0305553		3.03311	3.09399	0.445023
0.0858278	0.094517	0.00036018		4.31788	3.9121	0.348174
0.0690066	0.0853786	0.00036018		7.62472	7.67624	0.387394
0.156159	0.15235	0.0298349		2.91297	3.09308	0.356978
0.165828	0.151697	0.0312156		1.03392	0.757292	0.434217
0.191921	0.195431	0.0292946		1.02185	0.722789	0.434217
0.191523	0.195039	0.0292946		1.87479	2.06988	0.232116
0.149536	0.145953	0.0305553		3.10755	2.55809	0.456628
0.149139	0.145561	0.0305553		2.50914	2.29804	0.411006
0.148742	0.14517	0.0305553		3.36636	3.86236	0.618709
0.0341722	0.0375979	0.00036018		0.831049	1.37605	0.556678
0.0337748	0.0373368	0.00036018		1.93506	2.23721	0.473037
0.0335099	0.0369452	0.00036018		2.69461	3.33787	0.37979
0.121722	0.128198	0.0292946		1.42241	1.88223	0.589095
0.124106	0.135379	0.0431016		0.789799	1.08999	0.2005
0.0953642	0.107441	0.0292946		1.09663	1.57738	0.258129
0.106358	0.0851175	0.0305553		0.954894	0.696784	0.0024012
0.0411921	0.0489556	0.00036018		2.58736	2.13852	0.411006
0.0847682	0.0946475	0.0292946		2.22719	2.5187	0.195298
0.0584106	0.0505222	0.00036018		1.148	0.800339	0.434217
0.0760265	0.0703655	0.0292946		3.92844	3.78828	0.438619
0.0766887	0.0701044	0.0292946		2.10464	2.6196	0.195298
0.0801324	0.067624	0.0298349		2.8306	3.19794	0.251326
0.0561589	0.0596606	0.00036018		3.15813	3.77941	0.211306
0.198013	0.194386	0.0298349		2.10903	2.54864	0.195298
0.0410596	0.0501305	0.00036018		1.34936	0.952949	0.264932
0.154967	0.143342	0.0292946		2.81891	2.50273	0.7992
0.116424	0.112663	0.0305553		0.864562	0.628375	0.208104
0.0671523	0.0788512	0.00036018		2.71203	3.37045	0.37979
0.138543	0.143734	0.11988		0.887485	1.20865	0.556678
0.0413245	0.0506527	0.00036018		2.27453	1.98719	0.396198
0.0770861	0.0736292	0.0292946		3.30516	3.06197	0.0024012
0.13351	0.121279	0.0397399		2.97585	2.39805	0.208104
0.0854305	0.0886423	0.00036018		0.930831	1.19945	0.232116
0.0701987	0.0741514	0.11988		0.805193	1.06345	0.2005
0.0704636	0.0620104	0.00036018		1.05986	1.39995	0.208104
0.192053	0.188381	0.0335568		1.11419	1.42119	0.208104
0.0781457	0.070235	0.00036018		3.24885	2.86388	0.195298
0.0369536	0.0409922	0.00036018		2.77443	2.98102	0.223712
0.137483	0.128851	0.0335568		2.69347	3.33904	0.37979
0.0680795	0.0791123	0.00036018		0.967221	0.701039	0.434217
0.0684768	0.0789817	0.0292946		1.48355	1.94444	0.589095
0.135629	0.123499	0.0358979		3.551	3.05177	0.23932
0.0674172	0.0609661	0.00036018		2.24158	2.51955	0.223712
0.0433113	0.0511749	0.00036018		3.92617	3.79507	0.438619
0.126887	0.123368	0.0292946		3.50899	3.77185	0.0024012
0.0445033	0.0412533	0.0292946		1.20881	0.972565	0.264932
0.0598675	0.0480418	0.00036018		2.6438	3.08089	0.244922
0.173245	0.17624	0.030075		3.3889	2.95631	0.195298
0.172848	0.175849	0.030075		1.02948	1.2156	0.0024012
0.138411	0.128721	0.0335568		3.40462	3.74752	0.542671
0.105563	0.108486	0.00036018		1.44562	1.78855	0.589095
0.120795	0.113185	0.0305553		3.13429	3.41257	0.214907
0.0835762	0.0928198	0.0292946		3.39783	3.599	0.2005
0.0786755	0.0723238	0.0292946		1.44261	1.1537	0.195298
0.0745695	0.0622715	0.0292946		3.54017	3.03076	0.23932
0.0682119	0.0600522	0.00036018		3.5185	3.00915	0.23932
0.0686093	0.0599217	0.00036018		2.72368	3.13821	0.292546
0.139205	0.127937	0.11988		3.80798	3.52586	0.0024012
0.12755	0.122977	0.0316958		3.33086	3.65991	0.562681
0.0365563	0.0400783	0.00036018		0.851253	1.36532	0.556678
0.117219	0.111097	0.0305553		2.98409	2.59044	0.456628
0.0695364	0.0762402	0.00036018		1.9486	2.24153	0.473037
0.0704636	0.0609661	0.00036018		1.34997	0.966211	0.264932
0.148609	0.15483	0.0342771		1.59219	1.18328	0.228514
0.136424	0.120104	0.0298349		2.99595	3.27588	0.451826
0.0838411	0.091906	0.0292946		1.83336	1.44391	0.441821
0.0834437	0.0731071	0.0292946		3.38518	3.70132	0.562681
0.223576	0.220627	0.0322361		3.45885	2.91006	0.195298
0.223179	0.220235	0.0322361		2.29001	2.5375	0.356978
0.222781	0.219843	0.0322361		3.11998	2.57609	0.456628
0.0698013	0.0601828	0.00036018		2.65821	2.34701	0.287344
0.0850331	0.0909922	0.0292946		1.64851	2.11246	0.333367
0.0668874	0.0832898	0.00036018		2.81978	2.20999	0.0024012
0.06	0.0490862	0.00036018		2.89327	3.61312	0.292546
0.116821	0.110313	0.0305553		0.868829	0.989492	0.2005
0.0965563	0.104961	0.0292946		3.21665	2.76272	0.214907
0.134172	0.120366	0.0569685		1.12039	1.59858	0.258129
0.0699338	0.0755875	0.00036018		3.3961	2.93904	0.195298
0.0749669	0.0629243	0.00036018		3.16357	3.45235	0.214907
0.0361589	0.0389034	0.00036018		2.88117	3.38208	0.451826
0.0462252	0.0489556	0.00036018		2.79582	3.66256	0.292546
0.164106	0.155875	0.0657929		3.05509	3.02509	0.445023
0.052053	0.0556136	0.00036018		1.6527	1.94164	0.232116
0.0602649	0.0515666	0.00036018		2.066	2.46271	0.0024012
0.193775	0.187598	0.0435218		1.95592	2.30743	0.473037
0.120132	0.112272	0.0298349		0.906226	1.21535	0.556678
0.0850331	0.0896867	0.0292946		2.42809	2.06475	0.644722
0.0508609	0.0560052	0.00036018		2.78065	2.35233	0.287344
0.062649	0.0672324	0.11988		2.1106	1.48023	0.232116
0.103046	0.0960836	0.0292946		0.876064	1.12859	0.232116
0.0797351	0.0725849	0.0292946		2.19768	2.79607	0.356978
0.108212	0.105352	0.0292946		2.72168	3.19547	0.292546
0.0656954	0.0843342	0.00036018		0.859378	1.19726	0.556678
0.0638411	0.0697128	0.00036018		3.79556	3.38804	0.0024012
0.0723179	0.0637076	0.00036018		3.1539	3.7408	0.211306
0.220927	0.223499	0.0322361		2.36706	2.89179	0.2005
0.22053	0.223238	0.0322361		2.06912	2.58289	0.195298
0.220132	0.222846	0.0322361		1.57581	1.8249	0.589095
0.0649007	0.068799	0.00036018		3.61757	3.29275	0.582691
0.0642384	0.0674935	0.00036018		3.50905	2.93028	0.23932
0.0456954	0.0428198	0.00036018		3.91574	3.61823	0.195298
0.0470199	0.04047	0.00036018		2.97758	2.70373	0.276938
0.195099	0.19752	0.0298349		2.16651	2.75475	0.356978
0.159868	0.157311	0.0316958		2.37474	2.95679	0.2005
0.159338	0.156789	0.0316958		2.71985	3.13414	0.292546
0.0499338	0.0560052	0.00036018		2.0098	1.41132	0.232116
0.140132	0.142689	0.0397399		2.62199	3.06387	0.244922
0.0610596	0.0460836	0.00036018		2.76646	2.18493	0.0024012
0.103576	0.0949086	0.0292946		3.68464	3.98539	0.195298
0.0622517	0.0685379	0.00036018		3.06921	2.57559	0.456628
0.0670199	0.0570496	0.00036018		3.54592	3.24654	0.582691
0.0458278	0.0505222	0.00036018		2.88317	3.38479	0.451826
0.0478146	0.04047	0.00036018		1.2371	1.50707	0.258129
0.0519205	0.0481723	0.00036018		2.44605	2.76375	0.223712
0.0589404	0.0463446	0.00036018		1.58775	1.83068	0.589095
0.141987	0.144125	0.0397399		1.52946	1.28944	0.228514
0.141457	0.143603	0.11988		3.06019	3.30686	0.195298
0.117351	0.115013	0.030075		2.98063	2.69454	0.276938
0.0627815	0.0563969	0.00036018		3.10716	3.63278	0.434217
0.118013	0.115666	0.030075		3.45132	2.85923	0.195298
0.0806623	0.0650131	0.00036018		3.22295	3.75998	0.211306
0.0872848	0.0848564	0.00036018		1.48903	1.93777	0.589095
0.0454305	0.052611	0.00036018		3.24987	3.65509	0.211306
0.107947	0.103133	0.0325963		1.26957	1.70811	0.2005
0.0817219	0.0654047	0.00036018		2.25217	2.52038	0.223712
0.161325	0.159138	0.0562481		3.2641	3.70484	0.211306
0.0516556	0.0492167	0.11988		0.863597	0.663694	0.0024012
0.0619868	0.0471279	0.00036018		1.35114	0.938648	0.264932
0.0615894	0.0453003	0.00036018		1.43171	1.13248	0.195298
0.162649	0.157311	0.0348174		3.91411	3.50259	0.195298
0.0544371	0.0573107	0.00036018		3.37107	3.0782	0.0024012
0.0549669	0.0625326	0.00036018		3.32458	3.86481	0.618709
0.0549669	0.062141	0.00036018		1.68065	1.48094	0.223712
0.0621192	0.0483029	0.00036018		2.9925	3.17098	0.356978
0.0622517	0.0479112	0.00036018		2.578	2.16436	0.411006
0.0882119	0.0861619	0.0292946		3.33746	3.58878	0.2005
0.0537748	0.0563969	0.00036018		3.42664	3.6494	0.251326
0.0531126	0.0496084	0.00036018		2.71724	3.1999	0.292546
0.169536	0.161097	0.0316958		2.51001	2.8746	0.334967
0.0498013	0.0409922	0.11988		3.14559	3.75004	0.211306
0.0501987	0.0409922	0.00036018		3.21237	3.48489	0.2005
0.0957616	0.0976501	0.00036018		2.72495	3.36814	0.37979
0.0384106	0.0355091	0.00036018		2.08584	1.44147	0.232116
0.0605298	0.0587467	0.00036018		2.86464	2.66279	0.276938
0.0539073	0.0509138	0.00036018		2.12073	2.47905	0.0024012
0.0540397	0.0505222	0.00036018		2.81499	3.67084	0.292546
0.0501987	0.0484334	0.00036018		2.16187	1.80024	0.228514
0.216954	0.215405	0.0298349		2.57304	2.19401	0.411006
0.216556	0.215013	0.0292946		3.39768	3.74267	0.542671
0.216159	0.214621	0.0292946		3.14756	2.74407	0.214907
0.180132	0.181462	0.0332566		2.35298	1.77397	0.461431
0.179735	0.18107	0.0325963		3.57704	3.26657	0.582691
0.178808	0.177285	0.0372186		1.96652	2.30458	0.473037
0.0539073	0.0522193	0.00036018		3.51407	3.7855	0.542671
0.0537748	0.0518277	0.00036018		2.1341	2.32147	0.0024012
0.146382	0.160451	0.0402201		1.42688	1.13241	0.195298
0.0887005	0.0750721	0.0292946		2.71565	2.14192	0.0024012
0.0505781	0.051971	0.00036018		1.78569	2.29509	0.587094
0.16042	0.170848	0.0325963		3.25016	3.80633	0.211306
0.0777712	0.0858463	0.00036018		1.35185	1.59197	0.2005
0.0484046	0.0368188	0.0292946		0.987561	0.578939	0.208104
0.221167	0.220572	0.0322361		2.21665	2.50683	0.195298
0.197523	0.180974	0.0376988		3.23528	3.80495	0.211306
0.193384	0.195106	0.0292946		1.65581	1.38494	0.223712
0.0632788	0.0440981	0.00036018		2.20233	1.84895	0.461431
0.118215	0.110327	0.0305553		1.65819	1.94209	0.232116
0.148049	0.138961	0.0502451		3.54451	3.04327	0.23932
0.0603859	0.0691938	0.00036018		3.41116	2.83204	0.195298
0.207421	0.214502	0.0332566		3.38192	3.8572	0.542671
0.0524476	0.0396067	0.00036018		2.79752	2.17857	0.0024012
0.224356	0.18094	0.0384192		2.9554	3.12473	0.356978
0.0356637	0.0472735	0.00036018		1.94728	1.66665	0.26053
0.0328795	0.0402862	0.00036018		0.982452	0.702422	0.434217
0.102	0.0930725	0.0292946		2.50355	2.07309	0.644722
0.187205	0.169862	0.030075		2.20172	1.85153	0.461431
0.140754	0.114456	0.0342771		0.972568	0.695368	0.434217
0.066852	0.0581507	0.00036018		3.62407	3.30115	0.582691
0.142878	0.122363	0.11988		3.92138	3.78002	0.23932
0.0356443	0.0435954	0.00036018		1.13244	1.41278	0.208104
0.125786	0.107578	0.0358979		3.04857	2.81172	0.214907
0.0659653	0.0747504	0.00036018		2.88787	3.39339	0.451826
0.141826	0.157347	0.11988		3.6104	3.26724	0.582691
0.117994	0.0966111	0.0292946		1.13534	0.785672	0.434217
0.197309	0.180785	0.0376988		0.827904	1.0816	0.2005
0.0799868	0.0641436	0.00036018		2.80572	2.52362	0.7992
0.156235	0.140634	0.0384192		3.09651	2.55606	0.456628
0.0633247	0.0398347	0.0292946		2.12104	2.64252	0.195298
0.0780301	0.0905359	0.0292946		1.82214	2.40658	0.587094
0.0718029	0.0531161	0.11988		2.39781	2.78521	0.2005
0.0726257	0.0589014	0.00036018		1.337	1.80523	0.256128
0.0645481	0.04659	0.00036018		0.61306	0.820352	0.195298
0.104634	0.118177	0.0292946		3.37708	2.93627	0.195298
0.135663	0.149738	0.0292946		1.93141	1.38194	0.441821
0.14148	0.151313	0.0292946		3.12924	2.58775	0.456628
0.144954	0.121636	0.11988		1.19711	0.925693	0.264932
0.160836	0.144894	0.0431016		2.14207	2.27213	0.221711
0.0610692	0.0442763	0.00036018		3.91342	3.62824	0.195298
0.0940159	0.100082	0.00036018		2.00156	2.37433	0.473037
0.0545678	0.0487223	0.00036018		1.38346	1.86662	0.589095
0.168834	0.155727	0.0390795		3.4937	3.96677	0.387394
0.145977	0.15992	0.0402201		1.35123	0.943765	0.264932
0.0832464	0.0933566	0.0292946		2.04413	2.48711	0.0024012
0.133568	0.143354	0.0335568		0.984315	0.692942	0.434217
0.15245	0.177108	0.0305553		1.85497	2.32599	0.587094
0.056816	0.0494178	0.00036018		3.4911	3.96034	0.387394
0.126038	0.107752	0.0358979		2.77311	2.31969	0.0024012
0.156321	0.137461	0.0384192		1.42729	1.69249	0.256128
0.131995	0.112206	0.0332566		1.78876	2.29382	0.587094
0.0733261	0.051923	0.11988		1.86327	1.49449	0.441821
0.127216	0.119154	0.0305553		1.33162	1.76963	0.256128
0.133932	0.123775	0.0358979		1.29962	1.09984	0.211306
0.0657564	0.0746418	0.00036018		2.72357	3.19688	0.292546
0.195507	0.194613	0.0298349		2.76689	3.24973	0.37979
0.0648083	0.0853179	0.00036018		2.09893	2.55585	0.195298
0.0731279	0.060822	0.0292946		2.09218	2.47148	0.0024012
0.136499	0.145903	0.0292946		2.99622	2.60658	0.456628
0.0648545	0.0900639	0.0292946		1.35394	1.77989	0.256128
0.0836284	0.0747642	0.0292946		1.67998	1.41191	0.223712
0.0943363	0.110603	0.0292946		2.17414	2.74568	0.356978
0.122134	0.132791	0.0358979		2.94531	3.1329	0.356978
0.0881558	0.0745666	0.0292946		0.850718	1.07241	0.2005
0.0434172	0.0547035	0.00036018		2.67185	3.09802	0.244922
0.155324	0.138034	0.0384192		1.32977	1.58428	0.2005
0.157144	0.134242	0.0384192		3.32917	3.65712	0.562681
0.0829132	0.0969298	0.0292946		1.08673	1.41321	0.208104
0.0643069	0.0458012	0.00036018		3.50812	3.09559	0.23932
0.0771613	0.101956	0.0292946		2.75827	3.24838	0.37979
0.0683324	0.0764659	0.00036018		3.5742	3.27468	0.582691
0.11312	0.104558	0.0305553		2.10552	2.31223	0.473037
0.143794	0.121473	0.11988		2.43944	2.76403	0.223712
0.128981	0.108977	0.0292946		2.12419	2.31949	0.0024012
0.102123	0.0825073	0.11988		3.24263	3.65679	0.211306
0.0780753	0.0906572	0.0292946		3.19988	2.77558	0.214907
0.193478	0.18577	0.0435218		3.3251	3.56453	0.2005
0.156217	0.137268	0.0384192		2.48856	2.87932	0.2005
0.0483017	0.0415169	0.00036018		2.06358	2.63692	0.195298
0.166003	0.153586	0.0657929		2.73353	3.21053	0.251326
0.0630108	0.0504625	0.0292946		3.99101	3.79802	0.438619
0.0970898	0.0864172	0.00036018		2.79321	2.35093	0.287344
0.0656808	0.050093	0.00036018		3.85489	3.43043	0.0024012
0.138898	0.144989	0.11988		1.82509	2.06826	0.342971
0.0654238	0.0743978	0.00036018		1.9222	2.20397	0.473037
0.0623387	0.0536364	0.0305553		1.89907	2.19761	0.587094
0.155577	0.138349	0.0384192		1.69545	2.16633	0.333367
0.195148	0.194591	0.0298349		3.62874	3.30707	0.582691
0.0706661	0.0809952	0.00036018		2.74355	3.22425	0.37979
0.052843	0.0436671	0.00036018		2.10922	2.56643	0.195298
0.224404	0.2175	0.0322361		0.851225	0.595519	0.208104
0.180217	0.178548	0.0372186		3.25481	2.87825	0.195298
0.0686532	0.0766651	0.00036018		3.32382	3.04758	0.0024012
0.0825309	0.0658527	0.00036018		0.83545	1.08166	0.2005
0.20744	0.214965	0.0332566		2.81026	2.2658	0.0024012
0.119332	0.108999	0.11988		2.1668	2.73101	0.356978
0.0942436	0.110534	0.0292946		2.65299	2.95734	0.223712
0.0528823	0.0646405	0.00036018		2.32284	2.90607	0.2005
0.101731	0.092936	0.0292946		3.69424	3.99003	0.195298
0.102525	0.0821493	0.11988		2.68685	3.1399	0.244922
0.0955749	0.0766962	0.0292946		2.04971	2.66452	0.195298
0.0646003	0.0851805	0.00036018		1.72458	2.16896	0.333367
0.22031	0.220251	0.0322361		2.41779	2.04958	0.644722
0.214261	0.19833	0.050005		2.43079	2.79405	0.2005
0.122773	0.111007	0.0358979		2.72522	3.20674	0.251326
0.176921	0.167215	0.0415408		1.46339	1.91182	0.589095
0.141121	0.12573	0.0312156		1.86992	1.65131	0.26053
0.0659313	0.0505038	0.00036018		2.87343	2.66925	0.276938
0.0948223	0.103759	0.0292946		1.94458	2.23186	0.473037
0.199277	0.191695	0.0292946		1.60352	1.20165	0.228514
0.121671	0.137094	0.0431016		1.29728	1.5613	0.2005
0.0628286	0.0391975	0.0292946		1.01628	0.710571	0.434217
0.0625837	0.0467965	0.00036018		2.62794	2.91445	0.282941
0.0524237	0.0395427	0.00036018		1.82891	2.41175	0.587094
0.0445112	0.0513517	0.00036018		3.15436	3.77541	0.211306
0.104597	0.118028	0.0292946		2.98044	2.69345	0.276938
0.122825	0.107649	0.0358979		3.24498	3.6597	0.211306
0.180021	0.15589	0.0342771		1.85805	2.08191	0.232116
0.0592869	0.0676197	0.00036018		1.79616	2.3948	0.587094
0.115215	0.106206	0.0292946		3.38595	3.71886	0.562681
0.0356101	0.0472546	0.00036018		1.86245	1.49979	0.441821
0.0397817	0.0532076	0.00036018		3.32512	3.04807	0.0024012
0.129369	0.109447	0.0292946		0.86187	1.19928	0.556678
0.139143	0.145008	0.11988		3.34801	3.67433	0.562681
0.0796159	0.0637531	0.00036018		0.866911	1.38009	0.556678
0.0773277	0.0855105	0.00036018		2.22617	2.79901	0.356978
0.205811	0.186153	0.0562481		1.71011	2.0919	0.333367
0.199128	0.215802	0.048024		2.81331	2.51903	0.7992
0.126252	0.114414	0.0431016		2.77185	3.6178	0.292546
0.124027	0.0972223	0.0342771		1.59606	1.21288	0.228514
0.188007	0.170594	0.030075		0.768938	0.982175	0.2005
0.167958	0.145696	0.0562481		0.893585	1.14321	0.232116
0.143513	0.160405	0.0402201		1.10594	1.41056	0.208104
0.0534549	0.0645746	0.00036018		1.92652	1.61239	0.26053
0.0446563	0.0532542	0.00036018		0.615785	0.823321	0.195298
0.187233	0.169852	0.030075		1.55064	1.24987	0.228514
0.142169	0.15775	0.11988		0.830486	1.08226	0.2005
0.138383	0.117875	0.0342771		1.40914	1.88918	0.589095
0.187552	0.170099	0.030075		2.10982	2.62666	0.195298
0.0982964	0.108646	0.00036018		2.58489	2.14393	0.411006
0.0945056	0.103472	0.00036018		3.2619	3.70266	0.211306
0.0472644	0.0402586	0.00036018		1.2077	0.960731	0.264932
0.121822	0.137162	0.0431016		0.939001	1.20542	0.232116
0.169599	0.156364	0.0390795		1.13404	1.60841	0.258129
0.0970291	0.0864737	0.00036018		3.37787	2.98325	0.195298
0.0497586	0.0393157	0.11988		2.11246	1.46087	0.232116
0.0673443	0.0877185	0.0292946		3.08356	3.60934	0.434217
0.0377587	0.0384348	0.00036018		3.50549	3.09921	0.23932
0.0485381	0.041966	0.11988		3.33691	2.82436	0.195298
0.072728	0.0530353	0.11988		1.60832	1.20192	0.228514
0.220228	0.236793	0.0588294		2.99281	2.61468	0.456628
0.0568027	0.066034	0.00036018		2.2902	2.58781	0.356978
0.0825241	0.0658364	0.00036018		1.84494	1.45028	0.441821
0.0736251	0.0524012	0.11988		3.25797	3.62699	0.211306
0.193017	0.157457	0.0431016		1.15373	1.60856	0.258129
0.125314	0.0866926	0.0298349		2.71291	3.08346	0.223712
0.0394413	0.0318408	0.00036018		1.57064	1.83072	0.589095
0.0627521	0.0699608	0.00036018		3.41756	3.04578	0.23932
0.11833	0.110356	0.0305553		2.82526	3.18899	0.251326
0.0841685	0.063728	0.0292946		1.9401	2.27911	0.587094
0.0656118	0.0500297	0.00036018		2.71754	3.12945	0.292546
0.0883483	0.110013	0.0292946		0.590223	0.807338	0.195298
0.193093	0.157617	0.0431016		3.35916	3.07791	0.0024012
0.166951	0.147203	0.0438819		3.91069	3.78824	0.23932
0.154867	0.169721	0.0342771		2.41349	2.09059	0.644722
0.0413276	0.0355642	0.00036018		2.41481	2.05035	0.644722
0.136761	0.128714	0.0335568		2.01579	1.42233	0.232116

## Sheet: Fig 5
Fig 5b			Fig 5b							Fig 5c
API (%)	LAC FastFlo 316 (%)	LAC Granulac 200M (%)	MCC Avicel PH101 (%)	MCC Avicel PH102 (%)	MCC Microcel 302 (%)	MAN Pearlitol 200 SD (%)				case	iteration	kawakita_p1_norm	kawakita_p2_norm	duckworth_p1_norm	duckworth_d2_norm
SP (16%)	0.304	0	0	0.491	0	0				SP (16%)	1	0	0	0	0
SP (18%)	0.23	0	0	0.545	0	0				SP (16%)	2	0	0	0	0
SP (20%)	0.027	0	0	0.728	0	0				SP (16%)	3	1	0.973361	0.414111	0.715304
SP (22%)	0	0	0	0.735	0	0				SP (16%)	4	1	0.973361	0.414617	0.716659
AS (20%)	0.277	0	0	0.478	0	0				SP (18%)	1	0	0	0	0
DM (20%)	0	0	0.573	0.182	0	0				SP (18%)	2	0	0	0	0
GR (20%)	0.413	0	0	0	0.342	0				SP (18%)	3	0.6336	0.420082	0.67292	0.745326
IM (20%)	0.205	0	0	0.55	0	0				SP (18%)	4	0.6225	0.407787	0.677597	0.747764
MH (20%)	0.305	0	0	0.45	0	0				SP (18%)	5	0.4	0.184426	0.849977	0.874405
										SP (20%)	1	0	0	0	0
										SP (20%)	2	0	0	0	0
										SP (20%)	3	0.1321	0.118852	0.57711	0.846887
										SP (20%)	4	0.1378	0.125	0.593116	0.911563
										SP (20%)	5	0.1284	0.108607	0.595126	0.911563
										SP (22%)	1	0	0	0	0
										SP (22%)	2	0	0	0	0
										SP (22%)	3	1	1	0.514946	0.535068
										SP (22%)	4	0.8018	0.803279	0.575565	0.669701
										AS (20%)	1	0	0	0	0
										AS (20%)	2	0	0	0	0
										AS (20%)	3	0.2372	0.0840164	0.509702	0.708582
										AS (20%)	4	0.234	0.0819672	0.516683	0.722054
										DM (20%)	1	0	0	0	0
										DM (20%)	2	0	0	0	0
										DM (20%)	3	0.1936	0.0491803	0.988896	0.782079
										DM (20%)	4	0.193	0.0491803	1	0.793263
										DM (20%)	5	0.2048	0.0635246	0.956447	0.765246
										GR (20%)	1	0	0	0	0
										GR (20%)	2	0	0	0	0
										GR (20%)	3	0.396	0.22541	0.829821	0.954746
										GR (20%)	4	0.3517	0.190574	0.871433	1
										IM (20%)	1	0	0	0	0
										IM (20%)	2	0	0	0	0
										IM (20%)	3	0.4431	0.280738	0.752937	0.798403
										IM (20%)	4	0.4802	0.321721	0.708563	0.766536
										IM (20%)	5	0.4846	0.327869	0.717568	0.77194
										MH (20%)	1	0	0	0	0
										MH (20%)	2	0	0	0	0
										MH (20%)	3	0.6659	0.44877	0.401981	0.680255
										MH (20%)	4	0.3762	0.192623	0.547143	0.867174
										MH (20%)	5	0.2538	0.0881148	0.577534	0.9026
										MH (20%)	6	0.2532	0.0881148	0.576345	0.900595

## Sheet: Fig 6
drug_loading	ffc	distribution	modality
0	6.52	UMD1	unimodal
20	3.43	UMD1	unimodal
40	2.75	UMD1	unimodal
60	2.07	UMD1	unimodal
80	1.42	UMD1	unimodal
100	1.18	UMD1	unimodal
0	6.52	UMD2	unimodal
20	3.86	UMD2	unimodal
40	2.89	UMD2	unimodal
60	2.21	UMD2	unimodal
80	1.62	UMD2	unimodal
100	1.38	UMD2	unimodal
0	6.52	UMD3	unimodal
20	4.04	UMD3	unimodal
40	3.39	UMD3	unimodal
60	2.83	UMD3	unimodal
80	2.24	UMD3	unimodal
100	2.01	UMD3	unimodal
0	6.52	UMD4	unimodal
20	4.43	UMD4	unimodal
40	4.02	UMD4	unimodal
60	3.19	UMD4	unimodal
80	2.68	UMD4	unimodal
100	2.21	UMD4	unimodal
0	6.52	UMD5	unimodal
20	5.13	UMD5	unimodal
40	4.69	UMD5	unimodal
60	4.37	UMD5	unimodal
80	3.84	UMD5	unimodal
100	3.43	UMD5	unimodal
0	6.52	UMD6	unimodal
20	5.6	UMD6	unimodal
40	5.01	UMD6	unimodal
60	4.59	UMD6	unimodal
80	4.3	UMD6	unimodal
100	3.79	UMD6	unimodal
0	6.52	UMD7	unimodal
20	6.64	UMD7	unimodal
40	7.03	UMD7	unimodal
60	7.46	UMD7	unimodal
80	7.94	UMD7	unimodal
100	8.24	UMD7	unimodal
0	6.52	UMD8	unimodal
20	5.86	UMD8	unimodal
40	5.21	UMD8	unimodal
60	4.83	UMD8	unimodal
80	4.41	UMD8	unimodal
100	4.11	UMD8	unimodal
0	6.52	BMD1	bimodal
20	3.94	BMD1	bimodal
40	3.7	BMD1	bimodal
60	3.19	BMD1	bimodal
80	2.82	BMD1	bimodal
100	2.51	BMD1	bimodal
0	6.52	BMD2	bimodal
20	4.53	BMD2	bimodal
40	3.81	BMD2	bimodal
60	3.53	BMD2	bimodal
80	3.15	BMD2	bimodal
100	2.87	BMD2	bimodal
0	6.52	BMD3	bimodal
20	4.65	BMD3	bimodal
40	4.02	BMD3	bimodal
60	3.67	BMD3	bimodal
80	3.41	BMD3	bimodal
100	3.1	BMD3	bimodal
0	6.52	BMD4	bimodal
20	5.09	BMD4	bimodal
40	4.59	BMD4	bimodal
60	4.18	BMD4	bimodal
80	3.92	BMD4	bimodal
100	3.68	BMD4	bimodal
0	6.52	BMD5	bimodal
20	5.36	BMD5	bimodal
40	4.57	BMD5	bimodal
60	4.41	BMD5	bimodal
80	3.99	BMD5	bimodal
100	3.65	BMD5	bimodal
0	6.52	BMD6	bimodal
20	5.4	BMD6	bimodal
40	5.1	BMD6	bimodal
60	4.81	BMD6	bimodal
80	4.46	BMD6	bimodal
100	3.97	BMD6	bimodal
0	6.52	BMD7	bimodal
20	6.08	BMD7	bimodal
40	6.51	BMD7	bimodal
60	6.8	BMD7	bimodal
80	7.08	BMD7	bimodal
100	7.38	BMD7	bimodal
0	6.52	BMD8	bimodal
20	6.74	BMD8	bimodal
40	6.96	BMD8	bimodal
60	7.43	BMD8	bimodal
80	7.86	BMD8	bimodal
100	8.02	BMD8	bimodal

## Sheet: Supp Fig 1
x_ax	count_train	count_val
1.12533	62	0
1.15599	0	0
1.18666	18	0
1.21732	0	1
1.24798	51	0
1.27864	5	0
1.30931	8	0
1.33997	0	0
1.37063	12	8
1.40129	24	80
1.43196	56	72
1.46262	37	151
1.49328	29	91
1.52394	100	127
1.55461	255	9
1.58527	47	16
1.61593	0	8
1.64659	0	4
1.67726	0	2
1.70792	0	4
1.73858	1	5
1.76924	0	1
1.79991	0	7
1.83057	1	7
1.86123	3	5
1.89189	1	5
1.92256	0	8
1.95322	2	7
1.98388	6	6
2.01454	4	0

## Sheet: Supp Fig 2
x_ax	count_train	count_val
0.288183	30	0
0.30455	0	0
0.320917	0	0
0.337283	60	6
0.35365	32	9
0.370017	104	20
0.386383	32	40
0.40275	23	10
0.419117	51	101
0.435483	29	90
0.45185	34	29
0.468217	53	8
0.484583	51	11
0.50095	1	28
0.517317	22	29
0.533683	23	67
0.55005	18	46
0.566417	18	34
0.582783	30	34
0.59915	20	24
0.615517	0	20
0.631883	31	18
0.64825	20	0
0.664617	5	0
0.680983	0	0
0.69735	18	0
0.713717	9	0
0.730083	0	0
0.74645	0	0
0.762817	8	0

## Sheet: Supp Fig 3
x_ax	count_train	count_val
2.87749	50	5
3.11906	43	47
3.36063	105	56
3.6022	28	32
3.84377	24	46
4.08534	42	3
4.32691	32	50
4.56848	38	16
4.81005	22	53
5.05162	80	16
5.29319	9	0
5.53476	31	10
5.77633	1	2
6.01791	14	3
6.25948	1	17
6.50105	7	21
6.74262	0	61
6.98419	29	16
7.22576	8	0
7.46733	0	10
7.7089	13	32
7.95047	22	19
8.19204	42	8
8.43361	9	25
8.67518	10	0
8.91675	0	35
9.15832	14	9
9.39989	8	8
9.64146	8	16
9.88303	32	8

## Sheet: Supp Fig 4
x_ax	count_train	count_val
0.0344492	17	34
0.0671641	76	147
0.0998791	138	130
0.132594	106	91
0.165309	80	73
0.198024	63	47
0.230739	53	29
0.263454	45	26
0.296169	42	18
0.328884	21	5
0.361599	26	23
0.394313	12	1
0.427028	10	0
0.459743	10	0
0.492458	8	0
0.525173	2	0
0.557888	5	0
0.590603	2	0
0.623318	1	0
0.656033	2	0
0.688748	0	0
0.721463	0	0
0.754178	0	0
0.786893	0	0
0.819608	1	0
0.852323	0	0
0.885038	0	0
0.917752	0	0
0.950467	0	0
0.983182	2	0

## Sheet: Supp Fig 5
x_ax	count_train	count_val
0.260064	114	8
0.723007	95	28
1.18595	75	71
1.64889	51	61
2.11184	56	63
2.57478	67	68
3.03772	55	96
3.50067	31	94
3.96361	32	54
4.42655	22	44
4.8895	20	20
5.35244	10	5
5.81538	16	2
6.27833	13	4
6.74127	8	1
7.20421	12	1
7.66716	7	2
8.1301	7	1
8.59304	6	1
9.05599	5	0
9.51893	2	0
9.98187	4	0
10.4448	1	0
10.9078	1	0
11.3707	3	0
11.8336	3	0
12.2966	1	0
12.7595	2	0
13.2225	1	0
13.6854	2	0

## Sheet: Supp Fig 6
pred	meas	std
5.62543	6.79263	0.693268
5.93363	6.81308	1.24716
5.64204	5.80305	0.699478
7.76065	10.0484	0.538152
5.98724	6.98578	0.323987
5.69362	5.1831	4.59996
6.91341	6.86385	7.17216
6.72434	6.75102	8.76489
6.45425	6.19444	7.198
6.20523	5.77049	4.17997
7.31015	8.41104	2.12424
4.25676	4.35743	1.20623
5.82219	5.96635	3.53456
5.41047	5.21757	3.77626
5.62307	6.11429	2.46042
7.21437	8.84158	1.86367
7.58509	9.6134	2.36856
5.25512	4.41818	2.63609
5.66427	5.4644	1.71595
7.46354	8.5177	2.82744
5.15951	5.90431	0.772271
6.20494	6.22868	3.19176
5.99661	5.80836	3.96309
6.87739	8.07359	2.68893
6.72207	8.60606	2.65413
7.02368	8.50638	2.13536
10.4487	11.5987	6.83053
7.80006	7.29299	6.46062
8.79418	8.92593	6.84532
8.79533	9.09645	10.2112
7.75153	7.21831	8.24218
9.06009	9.24828	9.04294
10.1896	11.9389	4.53995
8.55266	8.14839	7.97789
6.82534	6.53371	3.99512
6.67875	6.61828	3.74275
5.4792	5.47821	3.19821
4.19306	3.63734	1.81156
4.07612	4.17534	1.61548
4.8604	4.33129	1.22838
4.53995	4.38905	2.98375
4.77482	4.22192	2.00526
5.86844	6.19283	2.8816
7.41584	8.96078	2.64112
7.82572	10.6753	0.976332
10.9868	12.9381	2.69733
14.7637	19.2385	3.99301
16.2343	20.6786	4.19015
9.65948	11.878	2.42562
13.8987	16.315	3.71303
25.8398	34.0431	5.38612
27.6804	51.987	4.81863
8.12617	8.78562	1.53488
11.7362	11.5145	3.62358
17.2962	18.1338	3.71029
17.862	21.1974	3.82383
11.7372	17.5464	1.93383
16.7107	23.9036	3.85827
28.3693	54.8275	4.50399
30.4847	79.7397	4.17433
9.18423	10.9556	1.06749
13.0435	13.0125	6.73712
20.1079	19.4973	10.3343
21.0213	20.7538	11.6177
9.92196	10.4337	4.6828
14.9879	17.2663	7.31189
22.5769	22.7058	15.8718
23.0616	23.6315	15.9708
12.1305	12.0296	13.5057
16.2503	16.1445	13.2584
29.664	33.7441	14.1617
32.634	51.7543	12.8349
12.3107	12.9398	14.1222
16.1164	17.2303	14.239
25.5419	26.5	15.9186
26.9328	31.7166	14.8196
12.1097	13.8824	7.66247
17.7454	21.908	11.5728
28.3466	35.2263	14.0914
29.8538	37.3141	13.7555
11.3037	12.5897	6.00344
15.605	18.7509	7.12031
21.4396	25.4902	9.73621
24.0155	34.1707	10.2538
12.0079	16.8012	2.62421
17.2634	23.3358	5.38831
22.4153	29.2348	6.26508
23.699	33.4739	6.7112
4.95492	4.76372	2.36252
7.60126	7.47076	3.82812
10.3482	10.8709	4.7706
11.7471	13.2301	4.85905
6.67919	6.85061	3.77843
9.6767	9.39519	7.3346
12.8908	14.6055	5.76075
14.0607	16.5066	5.28004
6.64043	6.19189	3.92173
9.34809	8.7632	4.40008
13.9088	13.7231	4.58574
15.2096	16.8904	5.05708
6.69901	6.57061	4.00861
10.0373	9.91071	6.30754
15.1475	16.5747	6.90525
16.6153	20.5957	6.94993
10.0121	12.3836	2.94804
14.1407	16.5417	6.1816
21.922	26.6911	8.15725
22.7138	31.3148	8.50507
11.2941	13.2219	5.073
14.9678	16.8356	7.13174
23.6983	29.384	9.76075
24.9952	36.3856	9.74084
6.92671	5.96814	4.3632
9.26696	7.9017	7.24
12.2939	10.4292	11.6063
13.9369	12.7242	12.5412
7.43512	7.08076	1.94338
10.5046	10.4107	8.56377
12.9081	12.1401	12.4823
14.5434	14.3132	14.3627
9.85355	9.83824	9.40025
13.1472	14.2019	9.25005
16.2683	17.881	11.0687
17.5995	20.8465	13.2609
6.25993	6.56608	2.38956
7.488	7.09046	5.94957
9.9126	9.61837	6.72096
11.7321	12.9908	7.10936
7.83215	7.63443	5.86977
10.7325	10.8802	8.32908
12.5876	11.8834	9.18433
14.4268	15.7466	8.0311
7.77329	7.62366	6.11421
9.33388	8.61706	8.41899
11.7502	9.99184	10.2735
13.0548	12.5703	9.62144
8.69833	10.0093	4.55212
11.7704	13.0172	7.96424
14.8909	17.7352	8.87358
16.9112	20.9436	8.7156
8.34507	9.94444	4.97685
10.1152	11.2545	8.2544
13.0938	14.0382	11.6899
15.1194	19.2113	12.5647
9.04241	10.012	6.05556
10.9324	11.5272	9.8851
12.8633	12.2164	11.3835
14.5425	16.9102	12.7477
12.4621	14.6242	7.23929
16.355	19.3439	8.03831
23.69	25.4806	9.98863
26.7979	36.3351	11.2484
8.82941	8.34146	8.43827
11.601	11.4056	11.2592
13.1186	12.2224	14.0846
13.7823	13.1448	10.4628
10.2662	10.4567	9.22638
13.6271	13.8438	9.65747
16.777	15.6134	11.3755
17.5365	16.8257	11.6606
9.75253	10.0758	10.6724
12.1685	12.2334	13.2118
15.1617	16.7833	12.1388
16.5219	19.4956	13.0631
8.77472	8.24913	7.63046
10.901	9.62326	8.95496
12.1928	10.2401	8.69181
13.4094	12.3867	8.57485
10.3264	10.338	11.7801
12.3631	11.3645	11.1451
14.7969	12.8616	10.0163
16.1156	15.9609	10.4149
11.8561	13.3394	8.38296
14.6184	16.3051	9.47543
18.9992	19.7178	12.1658
19.5927	20.8055	13.724
10.2595	10.2759	10.6549
13.376	12.311	9.24586
17.2617	15.598	8.7927
19.4357	23.6141	9.87765
8.92484	9.06441	6.4927
11.5109	11.1753	8.47448
15.8114	15	11.4939
16.8564	17.5184	12.1939
8.35247	8.35612	3.72278
11.1533	10.504	7.87073
14.7462	12.9034	7.945
15.6649	15.388	7.9312
6.98919	6.96653	3.881
9.59865	8.54337	5.28209
13.4328	12.155	6.2776
14.8436	15.4643	7.45877
5.56513	5.03673	2.31461
8.71162	7.81429	6.03262
11.621	10.3543	7.47522
12.3967	11.6107	7.3886
5.29238	5.59519	1.98568
7.72321	7.81365	6.82312
9.28276	9.08767	7.36169
10.2651	10.6059	8.00938
7.59369	8.30272	1.34258
10.0031	9.23937	6.70325
12.923	11.9829	9.11017
13.8309	13.3939	10.3639
5.61963	5.45161	2.97345
7.76532	7.21754	5.23766
8.99109	8.55297	6.94937
9.48064	9.54279	6.05425
6.17488	5.59152	2.33307
8.58618	7.21732	4.2268
10.5077	8.39861	4.10635
11.1947	9.09829	4.21836
8.57431	10.6111	2.86331
11.3427	12.4409	6.48016
14.4448	14.7345	8.89748
15.4826	18.8761	9.37302
9.80076	11.0913	5.82675
13.3498	16.7382	7.08379
15.7085	16.182	14.4091
16.2618	18.2123	13.8736

## Sheet: Supp Fig 8
Supp Fig 8a				Supp Fig 8b
predicted	measured	std		predicted	measured	std
0.0404447	0.0318408	0.00030015		0.713326	0.552654	0.195298
0.0391822	0.0322454	0.00030015		0.724801	0.578939	0.195298
0.0405453	0.0326371	0.00030015		0.733996	0.595519	0.195298
0.0363563	0.0355091	0.00030015		1.21413	0.628375	0.198899
0.0393501	0.0355642	0.00030015		0.693157	0.644038	0.195298
0.037801	0.0366841	0.00030015		0.715232	0.663694	0.195298
0.0373194	0.0368188	0.00030015		0.608793	0.692942	0.195298
0.0402748	0.0369452	0.00030015		0.790287	0.695368	0.437019
0.0456636	0.0373368	0.00030015		0.710372	0.696784	0.195298
0.0382825	0.0373368	0.00030015		0.613687	0.701039	0.195298
0.050321	0.0375979	0.00030015		1.33279	0.702422	0.278139
0.0430979	0.0382507	0.00030015		0.913907	0.709312	0.0024012
0.0414125	0.0384348	0.00030015		0.715232	0.710571	0.437019
0.0344302	0.0389034	0.00030015		1.10469	0.722789	0.195298
0.0464687	0.0391975	0.00030015		1.28918	0.726719	0.278139
0.0351525	0.0393157	0.00030015		0.813599	0.739774	0.198899
0.0464687	0.0395427	0.00030015		0.810313	0.757292	0.198899
0.0326704	0.0396067	0.00030015		1.05519	0.774587	0.195298
0.0497209	0.0398347	0.00030015		1.17439	0.785672	0.455428
0.0577849	0.0400783	0.00030015		0.971302	0.800339	0.198899
0.0430979	0.0402586	0.00030015		0.821192	0.807338	0.198899
0.0469502	0.0402862	0.00030015		1.30684	0.820352	0.455428
0.0573261	0.04047	0.00030015		1.08609	0.823321	0.214907
0.0470361	0.04047	0.00030015		1.61148	0.831158	0.2005
0.044061	0.0409922	0.00030015		1.0287	0.900783	0.195298
0.0382825	0.0409922	0.00030015		0.640177	0.925693	0.518259
0.0551364	0.0409922	0.00030015		1.06843	0.938648	0.214907
0.040931	0.0412533	0.00030015		1.19647	0.943765	0.417809
0.0597111	0.0413838	0.00030015		0.834437	0.952949	0.195298
0.0467095	0.0415169	0.0244122		1.07726	0.953003	0.214907
0.0693512	0.041966	0.00030015		1.30587	0.960731	0.0024012
0.0508026	0.0428198	0.00030015		1.31273	0.966211	0.0024012
0.0394864	0.0432115	0.00030015		0.925986	0.972565	0.208104
0.0668176	0.0435954	0.00030015		1.16315	0.979112	0.0024012
0.0622194	0.0436671	0.0244122		1.16735	0.982175	0.0024012
0.0674157	0.0438642	0.00030015		0.980132	0.987815	0.208104
0.0651354	0.0440981	0.00030015		1.27594	0.989492	0.0024012
0.0553772	0.0442763	0.00030015		1.09492	0.996519	0.0024012
0.0452648	0.0443864	0.0244122		1.33805	1.04874	0.195298
0.058748	0.044517	0.00030015		1.34303	1.06345	0.195298
0.0597111	0.0446475	0.00030015		1.86755	1.07241	0.221711
0.0626003	0.0447781	0.0244122		1.16115	1.0816	0.0024012
0.0459872	0.0447781	0.0244122		1.10375	1.08166	0.195298
0.0647673	0.0453003	0.00030015		1.34216	1.08226	0.195298
0.0619006	0.0458012	0.0244122		1.48136	1.08999	0.195298
0.0520064	0.0460836	0.00030015		1.18322	1.09661	0.0024012
0.0529695	0.0463446	0.00030015		1.78649	1.09984	0.278139
0.0645265	0.04659	0.00030015		1.50112	1.11836	0.195298
0.0718268	0.0467363	0.00030015		1.79885	1.12859	0.278139
0.0594703	0.0467965	0.00030015		1.32009	1.13142	0.195298
0.0455056	0.0471279	0.00030015		1.60265	1.13241	0.208104
0.0546549	0.0471279	0.00030015		1.60589	1.13248	0.208104
0.0693419	0.0472546	0.00030015		0.838852	1.14321	0.445023
0.0626003	0.0472735	0.00030015		1.75276	1.1537	0.278139
0.0498395	0.047389	0.00030015		1.46578	1.18328	0.195298
0.0434119	0.0479112	0.00030015		0.764479	1.18799	0.445023
0.0647673	0.0480418	0.00030015		0.767254	1.18799	0.445023
0.0606893	0.0481723	0.00030015		0.770188	1.19726	0.445023
0.0608503	0.0483029	0.00030015		1.57174	1.19928	0.491046
0.0580257	0.0484334	0.00030015		1.04407	1.19945	0.195298
0.0681088	0.0487223	0.00030015		1.12141	1.20165	0.195298
0.052488	0.0489556	0.00030015		1.40429	1.20192	0.195298
0.076438	0.0489556	0.00030015		1.20265	1.20542	0.195298
0.0654896	0.0490862	0.00030015		1.28035	1.20865	0.195298
0.0616372	0.0492167	0.00030015		1.19557	1.21288	0.195298
0.0669342	0.0494178	0.00030015		1.6463	1.21535	0.195298
0.0855146	0.0496084	0.00030015		1.35982	1.2156	0.195298
0.0710273	0.0496084	0.00030015		1.25828	1.24987	0.195298
0.0546549	0.0500297	0.00030015		1.38631	1.25326	0.195298
0.0680727	0.050093	0.00030015		1.61589	1.28372	0.195298
0.055618	0.0501305	0.00030015		1.73068	1.28808	0.54027
0.0741573	0.0504625	0.00030015		1.47985	1.28944	0.2005
0.0606742	0.0505038	0.00030015		1.87752	1.32289	0.198899
0.0725774	0.0505222	0.00030015		1.87926	1.36532	0.198899
0.0726531	0.0505222	0.00030015		1.42605	1.37605	0.2005
0.0835474	0.0505222	0.00030015		1.40707	1.38009	0.2005
0.0654896	0.0505222	0.0244122		1.44812	1.38194	0.2005
0.0544141	0.0506527	0.00030015		2.21192	1.38494	0.311356
0.0779486	0.0509138	0.0268634		1.10817	1.39995	0.553877
0.0844694	0.0510444	0.00030015		1.13024	1.41056	0.553877
0.0700642	0.0511749	0.00030015		1.71364	1.41132	0.54027
0.054284	0.0513517	0.00030015		1.723	1.41191	0.54027
0.0849394	0.0515666	0.00030015		1.7257	1.41278	0.54027
0.0544141	0.0518277	0.00030015		1.30684	1.41321	0.276938
0.0753612	0.051923	0.0268634		1.83664	1.42119	0.198899
0.0580257	0.051971	0.00030015		1.48344	1.42233	0.2005
0.0727127	0.0520888	0.0268634		1.22914	1.42298	0.276938
0.0854054	0.0522193	0.00030015		1.04125	1.44038	0.553877
0.0687193	0.0523499	0.00030015		1.43929	1.44147	0.32016
0.0527054	0.0524012	0.00030015		1.69978	1.44391	0.211306
0.065008	0.052611	0.00030015		1.46137	1.45028	0.195298
0.0722194	0.0528721	0.0268634		1.50552	1.45779	0.195298
0.0725097	0.0530353	0.0268634		1.90134	1.46087	0.195298
0.082825	0.0531161	0.00030015		1.80264	1.4752	0.195298
0.0659711	0.0532076	0.00030015		1.33333	1.48023	0.32016
0.0821524	0.0532542	0.00030015		1.60265	1.48094	0.211306
0.0698234	0.0536364	0.0244122		1.8543	1.49449	0.195298
0.0567494	0.0539164	0.00030015		1.97792	1.49695	0.296548
0.0589888	0.0544386	0.00030015		1.77483	1.49979	0.195298
0.0563403	0.0547035	0.00030015		2.6023	1.50707	0.211306
0.0621188	0.0548303	0.00030015		1.30684	1.51001	0.208104
0.0739165	0.0550914	0.0271636		1.45254	1.51001	0.256128
0.0698234	0.0550914	0.0244122		2.50331	1.51436	0.211306
0.079695	0.0556136	0.00030015		1.65563	1.51436	0.195298
0.0678973	0.0560052	0.00030015		2.29719	1.5613	0.0024012
0.084856	0.0560052	0.00030015		2.54305	1.57738	0.211306
0.0630819	0.0563969	0.00030015		2.56512	1.58428	0.211306
0.0852832	0.0563969	0.00030015		1.87638	1.59197	0.195298
0.0857143	0.0570496	0.00030015		1.59823	1.59858	0.208104
0.0785756	0.0573107	0.00030015		1.51914	1.60841	0.256128
0.0847512	0.0578329	0.00030015		1.38377	1.60856	0.256128
0.0602165	0.0581507	0.00030015		1.84547	1.61239	0.221711
0.083723	0.0587467	0.00030015		2.37562	1.63185	0.0024012
0.070305	0.0589014	0.00030015		2.5872	1.63185	0.211306
0.0825843	0.0596606	0.00030015		1.25599	1.64926	0.208104
0.0608242	0.0597911	0.00030015		1.89404	1.65131	0.195298
0.0733828	0.0597911	0.00030015		2.39076	1.66665	0.0024012
0.0734241	0.0599217	0.00030015		2.07614	1.67972	0.0024012
0.061779	0.0600522	0.0244122		2.52682	1.69249	0.211306
0.0763242	0.0600522	0.0244122		2.25166	1.70583	0.0024012
0.0705457	0.0601828	0.00030015		2.29581	1.70811	0.0024012
0.0804598	0.060822	0.00030015		2.3223	1.74064	0.0024012
0.0807197	0.0609661	0.00030015		1.5585	1.74064	0.208104
0.0807853	0.0609661	0.00030015		2.02649	1.76963	0.0024012
0.0893258	0.0620104	0.0244122		2.34437	1.77397	0.0024012
0.0813804	0.062141	0.00030015		2.13687	1.77989	0.195298
0.0761962	0.0622715	0.0244122		2.48124	1.78855	0.382191
0.076238	0.0625326	0.0244122		1.70419	1.80024	0.445023
0.0640449	0.0625326	0.0244122		1.83664	1.80157	0.221711
0.0837881	0.0626632	0.00030015		2.23841	1.80523	0.203702
0.100853	0.0626632	0.0248624		1.86755	1.8249	0.195298
0.0736758	0.0629243	0.00030015		2.42768	1.83068	0.629915
0.0784912	0.0637076	0.0248624		2.10596	1.83072	0.195298
0.0746388	0.0637076	0.00030015		2.44838	1.83638	0.629915
0.0994382	0.0637076	0.0248624		1.75276	1.84508	0.195298
0.0871589	0.063728	0.027964		2.19542	1.84895	0.203702
0.0835474	0.0637531	0.0244122		1.6777	1.85153	0.214907
0.0806581	0.0641436	0.0254627		1.4702	1.85814	0.211306
0.0710273	0.0645746	0.00030015		1.95143	1.86662	0.195298
0.0674157	0.0646405	0.0244122		2.39294	1.87554	0.629915
0.0719904	0.0650131	0.00030015		1.71302	1.88223	0.195298
0.0901896	0.0650131	0.027964		2.39031	1.88918	0.629915
0.0696801	0.0651436	0.00030015		1.6102	1.91182	0.214907
0.0794543	0.0654047	0.00030015		1.61236	1.93647	0.214907
0.0719904	0.0656658	0.00030015		1.61335	1.93647	0.214907
0.073435	0.0658364	0.00030015		1.95143	1.93777	0.23932
0.082825	0.0658527	0.0244122		2.15011	1.94164	0.26053
0.0656228	0.066034	0.0244122		1.64899	1.94209	0.195298
0.0703635	0.0672324	0.00030015		2.30341	1.94444	0.0024012
0.101578	0.0673629	0.0244122		1.81898	1.98719	0.23932
0.101577	0.0674935	0.0244122		2.36203	1.99304	0.0024012
0.0709662	0.0676197	0.00030015		2.03532	1.99739	0.26053
0.101907	0.067624	0.0244122		2.27815	2.04958	0.203702
0.0876404	0.0685379	0.027964		2.0574	2.05035	0.26053
0.082825	0.068799	0.0244122		1.95143	2.05831	0.23932
0.0640449	0.0691906	0.0244122		1.9849	2.06475	0.23932
0.0994382	0.0691906	0.0244122		3.17696	2.06826	0.0024012
0.0712681	0.0691938	0.0244122		3.19109	2.06988	0.0024012
0.072075	0.0697128	0.0244122		3.19174	2.07137	0.0024012
0.0928457	0.0699608	0.0244122		2.90482	2.07309	0.198899
0.0930277	0.0701044	0.0244122		1.87942	2.08191	0.23932
0.0770465	0.070235	0.00030015		2.3709	2.08442	0.451826
0.0743981	0.0703655	0.0244122		1.8926	2.08877	0.23932
0.0821027	0.0723238	0.0244122		2.4415	2.09059	0.451826
0.0929374	0.0723238	0.0244122		3.13907	2.0919	0.0024012
0.0972556	0.0725849	0.0244122		2.8521	2.10618	0.198899
0.0975204	0.0731071	0.0244122		2.97572	2.11246	0.0024012
0.0907705	0.0733681	0.0250625		2.75504	2.13852	0.195298
0.100004	0.0736292	0.00030015		2.65222	2.14192	0.403002
0.0951043	0.0741514	0.00030015		2.19426	2.14393	0.203702
0.0935203	0.0743978	0.00030015		2.28349	2.14534	0.198899
0.0859551	0.0745666	0.00030015		2.04415	2.16436	0.287344
0.103291	0.0746418	0.0244122		2.32671	2.16633	0.198899
0.0806581	0.0747504	0.0244122		1.87196	2.16896	0.264932
0.097512	0.0747642	0.00030015		1.97539	2.17857	0.211306
0.076565	0.0750721	0.0244122		2.71523	2.18451	0.195298
0.103003	0.0755875	0.0244122		1.97844	2.18493	0.211306
0.091252	0.0758486	0.0268634		2.60927	2.19401	0.403002
0.082825	0.0762402	0.00030015		2.59171	2.19761	0.403002
0.0886035	0.0764659	0.0248624		2.83952	2.20397	0.195298
0.104254	0.0765013	0.0244122		2.26932	2.20999	0.198899
0.100642	0.0766651	0.0244122		2.08389	2.21497	0.211306
0.0926966	0.0766962	0.0264132		2.03974	2.21932	0.211306
0.0837881	0.0767624	0.00030015		2.06181	2.22367	0.211306
0.0986812	0.0767624	0.0244122		2.41501	2.22802	0.2005
0.088122	0.0775457	0.00030015		2.21192	2.23186	0.292546
0.0801766	0.0781984	0.0244122		2.78587	2.23238	0.195298
0.096549	0.0784595	0.00030015		2.54305	2.23721	0.366983
0.104254	0.0787206	0.00030015		2.01866	2.24153	0.211306
0.094805	0.0788512	0.00030015		3.33806	2.25413	0.287344
0.0948481	0.0788512	0.00030015		2.68874	2.2658	0.2005
0.0949645	0.0789817	0.00030015		3.28035	2.27213	0.287344
0.084992	0.0791123	0.00030015		2.32671	2.27911	0.2005
0.118459	0.0804178	0.0244122		2.53863	2.2933	0.268134
0.0922151	0.0809399	0.0268634		2.25579	2.29382	0.198899
0.101065	0.0809952	0.00030015		2.82234	2.29509	0.434217
0.0824851	0.0810705	0.00030015		2.22517	2.29804	0.198899
0.0999197	0.0817232	0.00030015		2.67108	2.30458	0.403002
0.105606	0.0818538	0.0331166		2.15546	2.30743	0.198899
0.0821027	0.0821493	0.00030015		2.80338	2.31223	0.434217
0.0929374	0.082376	0.0254627		2.78146	2.31506	0.434217
0.0829755	0.0825073	0.00030015		2.93883	2.31949	0.37979
0.107624	0.0830287	0.0331166		1.93819	2.31969	0.195298
0.102764	0.0832898	0.0268634		2.31347	2.32147	0.334967
0.0830658	0.0832898	0.00030015		2.22517	2.32599	0.198899
0.0987159	0.0836815	0.0254627		2.45475	2.34701	0.268134
0.0859551	0.0836815	0.00030015		2.24824	2.35093	0.198899
0.103531	0.083812	0.0268634		2.24922	2.35233	0.198899
0.0801802	0.0839426	0.00030015		1.81457	2.36728	0.0024012
0.0951043	0.0843342	0.0248624		2.38765	2.37433	0.268134
0.100642	0.0843342	0.0254627		2.75938	2.38903	0.322961
0.0760835	0.0845953	0.0244122		2.90066	2.39339	0.37979
0.0890851	0.0848564	0.0244122		2.01325	2.3948	0.195298
0.100928	0.0851175	0.0254627		1.8234	2.39805	0.0024012
0.0810033	0.0851805	0.00030015		2	2.40209	0.195298
0.116533	0.0853179	0.0248624		1.76455	2.40658	0.0024012
0.0982343	0.0853786	0.0248624		1.75863	2.41175	0.0024012
0.11498	0.0855105	0.0248624		1.95591	2.43255	0.195298
0.115219	0.0857702	0.0248624		2.77704	2.44125	0.228514
0.0740573	0.0858463	0.0244122		2.89247	2.45866	0.37979
0.107624	0.0861619	0.0331166		1.68212	2.46271	0.195298
0.0931782	0.0862924	0.0248624		2.52539	2.47148	0.211306
0.0873674	0.0864172	0.0244122		2.89607	2.47171	0.37979
0.0953451	0.0864737	0.0250625		1.77291	2.47905	0.0024012
0.113162	0.0865535	0.0244122		1.9319	2.48711	0.195298
0.0912202	0.0866926	0.0248624		2.90392	2.50273	0.329365
0.0960674	0.0870757	0.0244122		1.93984	2.50683	0.195298
0.119904	0.0873368	0.0290145		2.13687	2.5187	0.244922
0.102809	0.0877185	0.0248624		2.64901	2.51903	0.268134
0.118153	0.0879896	0.0290145		3.43436	2.51955	0.195298
0.118249	0.0883812	0.0290145		2.81236	2.52038	0.228514
0.0948636	0.0883812	0.00030015		2.46217	2.52362	0.198899
0.10625	0.0886423	0.0322661		2.46932	2.53699	0.198899
0.0960674	0.0890339	0.00030015		1.62858	2.5375	0.195298
0.119066	0.089295	0.0290145		2.94481	2.54864	0.329365
0.119082	0.0894256	0.0290145		2.85651	2.55004	0.228514
0.106902	0.0896867	0.0322661		2.58646	2.55004	0.268134
0.0977528	0.0898172	0.00030015		2.08562	2.55585	0.244922
0.11372	0.0900639	0.0362681		2.64018	2.55606	0.268134
0.0926966	0.0905359	0.00030015		3.37748	2.55809	0.195298
0.115811	0.0906572	0.0362681		2.90949	2.56643	0.276938
0.109508	0.0909922	0.0244122		3.08624	2.57559	0.366983
0.109497	0.091906	0.0244122		3.09125	2.57609	0.366983
0.0935685	0.0928198	0.00030015		2.48124	2.58289	0.198899
0.0925936	0.092936	0.00030015		2.52539	2.58775	0.198899
0.107902	0.0929504	0.0248624		3.09968	2.58781	0.366983
0.0940036	0.0930725	0.00030015		2.98307	2.59044	0.195298
0.117014	0.0933566	0.0362681		2.50331	2.59791	0.198899
0.104494	0.094517	0.0244122		2.72848	2.60658	0.228514
0.108274	0.094517	0.0248624		2.75055	2.61468	0.228514
0.0902426	0.0946475	0.00030015		2.99779	2.6196	0.195298
0.10841	0.0949086	0.0248624		2.66667	2.62666	0.227314
0.111477	0.0953003	0.0244122		3.04636	2.63692	0.366983
0.117551	0.0953003	0.0362681		2.41369	2.63708	0.198899
0.109042	0.0958225	0.0248624		2.89625	2.64252	0.296548
0.109082	0.0958225	0.0248624		2.46048	2.66279	0.198899
0.109135	0.0960836	0.0248624		2.95364	2.66319	0.329365
0.107624	0.0962141	0.0248624		2.92274	2.66452	0.228514
0.122071	0.0966111	0.035918		3.35606	2.66925	0.195298
0.0951043	0.0967363	0.0250625		3.11292	2.67624	0.195298
0.0999197	0.0969298	0.026013		3.04194	2.69345	0.366983
0.105939	0.0972223	0.0244122		3.16556	2.69454	0.195298
0.136276	0.0976501	0.0284142		2.43902	2.70373	0.290145
0.11557	0.0977807	0.032016		2.51656	2.7154	0.290145
0.106902	0.0984334	0.0244122		3.04194	2.72411	0.366983
0.0927785	0.0990862	0.0250625		2.72848	2.72846	0.296948
0.0976487	0.0992167	0.026013		2.60044	2.73101	0.198899
0.0977874	0.0997389	0.026013		2.9713	2.74407	0.287344
0.108587	0.1	0.023912		3.04636	2.74568	0.366983
0.0994382	0.100082	0.026013		3.0678	2.75475	0.366983
0.103772	0.100261	0.0244122		3.30243	2.76272	0.562281
0.117255	0.101175	0.0244122		3.58499	2.76375	0.276938
0.12183	0.101436	0.035918		2.67176	2.76403	0.417809
0.113644	0.101828	0.0248624		3.15236	2.77198	0.308954
0.127938	0.101956	0.0244122		2.04857	2.77558	0.223712
0.119781	0.103003	0.035918		3.01545	2.77633	0.7992
0.100161	0.103133	0.00030015		3.04636	2.78521	0.203702
0.107384	0.103472	0.0244122		2.83002	2.79405	0.334967
0.101846	0.103759	0.0244122		2.69757	2.79607	0.417809
0.126645	0.103916	0.0244122		1.98115	2.79809	0.223712
0.126667	0.104558	0.0244122		3.40839	2.79901	0.23932
0.101678	0.104961	0.0244122		3.291	2.81172	0.413407
0.125682	0.104961	0.0244122		3.29919	2.82419	0.413407
0.117496	0.105352	0.0303652		3.10375	2.82436	0.308954
0.10931	0.106206	0.00030015		1.99883	2.83204	0.223712
0.132905	0.106397	0.026013		3.6654	2.84595	0.0024012
0.101846	0.106658	0.0244122		3.56291	2.85923	0.211306
0.100883	0.107441	0.0244122		2.63576	2.86388	0.518259
0.098442	0.107578	0.0244122		2.96247	2.87206	0.296548
0.124719	0.107649	0.0244122		3.67192	2.8746	0.0024012
0.126886	0.107752	0.0277139		3.24503	2.87641	0.413407
0.124438	0.107963	0.0244122		2.75055	2.87825	0.217309
0.109069	0.108225	0.0248624		3.60706	2.87932	0.0024012
0.117737	0.108355	0.0254627		2.66225	2.89179	0.518259
0.140079	0.108355	0.0244122		2.18543	2.89382	0.211306
0.125682	0.108486	0.0244122		3.60706	2.89382	0.0024012
0.130016	0.108646	0.0264132		3.06843	2.89817	0.308954
0.10618	0.108977	0.0248624		2.75938	2.90607	0.427814
0.122311	0.108999	0.00030015		2.12498	2.91006	0.211306
0.0941413	0.109269	0.0250625		2.61047	2.91445	0.518259
0.137721	0.109447	0.0244122		2.1301	2.91993	0.211306
0.125682	0.10953	0.0244122		3.11258	2.93028	0.413407
0.114848	0.109791	0.0254627		2.13152	2.93627	0.211306
0.103863	0.110013	0.0248624		2.13355	2.93904	0.211306
0.137871	0.110313	0.0244122		2.14515	2.94169	0.211306
0.119181	0.110327	0.00030015		2.91391	2.95474	0.276938
0.138112	0.110356	0.0244122		3.48344	2.95631	0.211306
0.133628	0.110534	0.0285643		3.40933	2.95679	0.211306
0.133912	0.110603	0.0285643		2.34879	2.95734	0.228514
0.125015	0.111007	0.0244122		3.14349	2.98102	0.195298
0.112396	0.111097	0.0310155		3.27594	2.98325	0.2005
0.112641	0.111227	0.0310155		3.34658	2.9852	0.2005
0.143079	0.11188	0.0370685		3.06975	3.00696	0.311356
0.108347	0.112206	0.029915		3.58057	3.00915	0.0024012
0.112921	0.112272	0.0310155		3.19205	3.01131	0.2005
0.138045	0.112663	0.0248624		2.47682	3.02509	0.0024012
0.135795	0.113185	0.0248624		3.09246	3.03076	0.311356
0.138452	0.11436	0.0248624		3.21413	3.03742	0.2005
0.134109	0.114414	0.0248624		3.0596	3.04178	0.311356
0.131701	0.114456	0.0264132		2.883	3.04327	0.334967
0.123274	0.114883	0.0290145		3.54084	3.04578	0.195298
0.117014	0.115013	0.00030015		2.74614	3.04758	0.32016
0.123752	0.115666	0.0290145		3.16998	3.04807	0.413407
0.135513	0.115927	0.0244122		3.22737	3.05177	0.2005
0.141573	0.116188	0.0370685		2.82498	3.06197	0.334967
0.111204	0.116319	0.0310155		3.74393	3.06387	0.244922
0.127608	0.116319	0.0254627		3.1657	3.07224	0.296548
0.136276	0.116449	0.0244122		3.16998	3.07791	0.296548
0.145185	0.116449	0.0244122		2.82767	3.0782	0.37979
0.12183	0.117493	0.00030015		3.18556	3.08089	0.296548
0.133628	0.117875	0.00030015		2.8394	3.08346	0.37979
0.136758	0.118028	0.0244122		3.12142	3.08529	0.296548
0.119368	0.118177	0.0244122		2.89183	3.09308	0.37979
0.123034	0.119154	0.0244122		3.51435	3.09399	0.417809
0.119373	0.119582	0.0244122		3.16998	3.09559	0.195298
0.118218	0.120104	0.0244122		3.75403	3.09802	0.0024012
0.140369	0.120366	0.0362681		3.69204	3.09921	0.195298
0.122311	0.121149	0.0244122		3.26269	3.1114	0.0024012
0.120895	0.121279	0.0244122		3.35541	3.12446	0.411006
0.131461	0.121473	0.04002		3.62914	3.12473	0.195298
0.115844	0.121636	0.0244122		3.69536	3.12945	0.195298
0.116074	0.121671	0.0244122		3.78366	3.1329	0.0024012
0.134533	0.122363	0.0244122		3.83985	3.13414	0.0024012
0.147118	0.122715	0.0516758		2.90949	3.13821	0.195298
0.134935	0.122977	0.0244122		3.2053	3.1399	0.195298
0.147417	0.123368	0.0516758		3.74834	3.14186	0.195298
0.136276	0.123368	0.0244122		3.07726	3.16797	0.26053
0.119904	0.123499	0.0244122		3.42163	3.16797	0.417809
0.124478	0.123629	0.0284142		3.91611	3.16797	0.195298
0.128812	0.123775	0.0999		3.69095	3.17098	0.195298
0.145425	0.124151	0.0516758		3.77042	3.18899	0.195298
0.132905	0.124543	0.0285643		3.30155	3.19547	0.556678
0.117255	0.125196	0.0244122		3.29801	3.19688	0.556678
0.122038	0.125587	0.0244122		3.78366	3.19794	0.195298
0.126479	0.12573	0.0244122		1.88079	3.1999	0.7992
0.137899	0.126371	0.0254627		1.99558	3.20674	0.374987
0.107143	0.126762	0.0290145		3.79249	3.21053	0.195298
0.127368	0.127937	0.0244122		3.92432	3.22425	0.195298
0.120867	0.128198	0.0244122		3.60265	3.24654	0.195298
0.119181	0.128714	0.0244122		3.23179	3.24838	0.413407
0.136517	0.128721	0.0254627		4.05298	3.24973	0.308954
0.125234	0.128851	0.0244122		1.87638	3.255	0.7992
0.122552	0.13107	0.0244122		3.4128	3.26657	0.0024012
0.127849	0.13107	0.0244122		3.44371	3.26724	0.0024012
0.126164	0.132791	0.0244122		1.88079	3.27468	0.7992
0.13748	0.134242	0.0254627		2.41943	3.27588	0.195298
0.116875	0.135379	0.0244122		1.83081	3.29275	0.7992
0.13122	0.136423	0.0294647		1.88962	3.29852	0.7992
0.141091	0.136684	0.027964		3.72627	3.30115	0.195298
0.150722	0.137076	0.0285643		3.82781	3.30686	0.0024012
0.128762	0.137094	0.0244122		3.87196	3.30707	0.195298
0.128697	0.137162	0.0244122		3.35982	3.32898	0.195298
0.146148	0.137268	0.0250625		3.18904	3.33787	0.413407
0.170465	0.137461	0.0254627		3.39596	3.33904	0.195298
0.13435	0.13799	0.0254627		2.96247	3.34204	0.203702
0.129008	0.138034	0.0294647		3.54967	3.36814	0.0024012
0.155275	0.13812	0.026013		1.837	3.37045	0.7992
0.126164	0.138251	0.029915		4.60044	3.38208	0.604302
0.161316	0.138349	0.0244122		3.61148	3.38479	0.0024012
0.15313	0.138773	0.026013		3.97216	3.38555	0.195298
0.133146	0.138961	0.00030015		3.87338	3.38804	0.195298
0.131701	0.139034	0.00030015		2.1457	3.3899	0.211306
0.139647	0.139295	0.0271636		3.43929	3.39339	0.2005
0.163329	0.139426	0.0244122		3.35541	3.41257	0.195298
0.16346	0.139817	0.0244122		3.50735	3.43043	0.0024012
0.163688	0.140339	0.0244122		3.89845	3.45235	0.195298
0.145907	0.140634	0.029915		3.88058	3.47694	0.195298
0.140369	0.140992	0.0268634		3.75276	3.48489	0.195298
0.136946	0.141384	0.0254627		3.62914	3.48564	0.195298
0.141573	0.141514	0.0277139		3.80574	3.50259	0.268134
0.139888	0.142689	0.0306153		3.35541	3.52045	0.195298
0.152904	0.14282	0.0362681		3.53201	3.52586	0.0024012
0.161557	0.143342	0.0244122		3.25386	3.53351	0.545473
0.135795	0.143354	0.0254627		3.37307	3.56453	0.195298
0.157688	0.143603	0.026013		3.53201	3.57267	0.0024012
0.15939	0.143734	0.026013		3.72975	3.57702	0.195298
0.150963	0.144125	0.0362681		3.74107	3.57702	0.195298
0.165891	0.144894	0.0365683		3.65121	3.58878	0.0024012
0.172671	0.144989	0.04002		3.40839	3.59443	0.195298
0.142536	0.145008	0.0248624		3.48661	3.59443	0.0024012
0.133475	0.14517	0.0254627		3.87638	3.59878	0.258129
0.144703	0.145561	0.0484242		2.64018	3.59878	0.489445
0.156019	0.145696	0.0277139		4.22517	3.599	0.0024012
0.155997	0.145822	0.0277139		2.80795	3.60934	0.223712
0.153446	0.145903	0.0277139		3.50343	3.61312	0.214907
0.153553	0.145953	0.0277139		3.60386	3.6178	0.0024012
0.170225	0.146475	0.04002		3.36453	3.61823	0.195298
0.167557	0.147203	0.0406703		4.89183	3.62699	0.613907
0.169743	0.147258	0.0406703		4.03532	3.62824	0.0024012
0.154334	0.147258	0.0277139		2.58579	3.63278	0.489445
0.147833	0.147911	0.0484242		3.5011	3.6494	0.214907
0.151926	0.147911	0.0254627		3.8543	3.651	0.258129
0.143499	0.148172	0.029915		2.76821	3.65509	0.223712
0.160594	0.148825	0.0248624		4.33113	3.65679	0.0024012
0.16565	0.149347	0.0362681		2.93598	3.65712	0.276938
0.160076	0.149608	0.0248624		3.71744	3.6597	0.195298
0.158186	0.149738	0.0490245		3.89845	3.6597	0.195298
0.150963	0.149869	0.0250625		3.4464	3.65991	0.214907
0.137961	0.150522	0.0268634		3.84106	3.66256	0.203702
0.124478	0.151044	0.0285643		4.57837	3.67084	0.441821
0.167095	0.151044	0.0294647		3.66218	3.67433	0.195298
0.169012	0.151313	0.0294647		3.66897	3.69887	0.195298
0.165957	0.151697	0.0294647		3.82775	3.70132	0.203702
0.135189	0.15235	0.0268634		2.88788	3.70266	0.276938
0.135759	0.153133	0.027964		2.88772	3.70484	0.276938
0.135737	0.153264	0.027964		4.24724	3.70757	0.0024012
0.122247	0.153525	0.0285643		4.44592	3.70757	0.195298
0.12242	0.153586	0.0285643		4.13245	3.71886	0.478239
0.173825	0.1547	0.0310155		2.35762	3.7408	0.333367
0.163965	0.15483	0.0290145		3.58057	3.74267	0.0024012
0.167335	0.155614	0.0290145		3.50993	3.74674	0.0024012
0.154575	0.155727	0.0250625		2.68874	3.74674	0.421011
0.141332	0.155875	0.0264132		3.70861	3.74752	0.195298
0.138202	0.15589	0.027964		4.71523	3.75004	0.447824
0.151926	0.156364	0.0284142		2.86976	3.75998	0.203702
0.140369	0.156527	0.0264132		4.56512	3.77185	0.441821
0.160353	0.156658	0.0290145		3.89845	3.77541	0.195298
0.148315	0.156789	0.0468734		4.16777	3.77941	0.208104
0.139406	0.157311	0.0264132		3.66446	3.78002	0.473037
0.15211	0.157311	0.0284142		3.63355	3.7855	0.473037
0.138935	0.157347	0.0264132		4.02649	3.78824	0.455428
0.171669	0.157457	0.0310155		4.20751	3.78828	0.0024012
0.142295	0.157617	0.026013		4.34437	3.79507	0.0024012
0.152408	0.15775	0.0284142		3.99558	3.79802	0.456628
0.139487	0.157833	0.0264132		3.76159	3.80495	0.228514
0.149567	0.157833	0.0468734		5.04636	3.80633	0.455428
0.167335	0.157833	0.0290145		4.10155	3.81201	0.208104
0.141091	0.158225	0.026013		4.64901	3.82071	0.198899
0.138149	0.158355	0.0264132		4.12362	3.83377	0.208104
0.136913	0.158355	0.027964		4.68433	3.84682	0.198899
0.138583	0.158877	0.0264132		3.117	3.8572	0.217309
0.157705	0.159138	0.0285643		4.7064	3.86236	0.198899
0.163965	0.159269	0.0248624		4.45033	3.86481	0.198899
0.168299	0.159661	0.0290145		3.29801	3.87728	0.342971
0.154968	0.15992	0.0248624		5.56291	3.89904	0.345373
0.168931	0.160405	0.0290145		3.95143	3.90775	0.195298
0.169154	0.160451	0.0290145		4.35762	3.9121	0.2005
0.151685	0.160836	0.0477739		4.54746	3.9121	0.0024012
0.160835	0.161097	0.0322661		4.21634	3.91645	0.2005
0.154093	0.163446	0.0248624		4.15894	3.92515	0.447824
0.158427	0.164491	0.0294647		4.41501	3.96034	0.2005
0.171147	0.164883	0.0999		4.23841	3.96432	0.2005
0.154575	0.166841	0.0248624		5.09051	3.96677	0.464632
0.167817	0.166971	0.029915		5.05519	3.97737	0.464632
0.155726	0.167215	0.0248624		3.44371	3.98539	0.417809
0.155796	0.168277	0.0248624		4.17219	3.99003	0.447824
0.163724	0.169191	0.029915		3.78808	4.00783	0.287344
0.155896	0.169582	0.0248624		4.67108	4.00783	0.198899
0.156019	0.169721	0.0248624		4.3223	4.02524	0.2005
0.16565	0.169852	0.029915		3.86755	4.02959	0.296548
0.169984	0.169862	0.0999		3.95585	4.03394	0.296548
0.153566	0.170099	0.0285643		4.18102	4.04265	0.278139
0.151204	0.170594	0.0285643		4.55188	4.04265	0.195298
0.16252	0.170848	0.0244122		2.89183	4.05135	0.329365
0.166372	0.170888	0.029915		4.56954	4.0644	0.195298
0.15626	0.171279	0.0264132		3.95143	4.08616	0.195298
0.161557	0.172324	0.0244122		3.91611	4.11662	0.195298
0.176485	0.173238	0.0362681		3.08609	4.12097	0.198899
0.163483	0.175326	0.0244122		3.88962	4.12968	0.195298
0.158675	0.175849	0.0264132		4.43267	4.13838	0.195298
0.163669	0.17624	0.0244122		4.3532	4.15579	0.217309
0.153881	0.177108	0.0264132		3.8543	4.18625	0.195298
0.167576	0.177285	0.032016		4.07947	4.23412	0.387394
0.177999	0.178068	0.0362681		4.72406	4.23847	0.278139
0.177903	0.178548	0.0362681		4.0883	4.24717	0.387394
0.160985	0.180026	0.0244122		4.37086	4.26458	0.217309
0.154188	0.180287	0.0264132		4.22075	4.28634	0.203702
0.164737	0.180785	0.0290145		4.48124	4.28634	0.195298
0.179856	0.18094	0.0353677		3.96026	4.28634	0.0024012
0.163483	0.180974	0.0290145		4.0883	4.29504	0.387394
0.176485	0.18107	0.0497249		4.0883	4.38642	0.387394
0.168299	0.181462	0.0244122		4.32671	4.42124	0.748374
0.160774	0.181462	0.0290145		3.69978	4.4517	0.198899
0.15313	0.182768	0.0248624		4.62693	4.47346	0.417809
0.16549	0.18342	0.0290145		4.11038	4.48216	0.334967
0.173596	0.183812	0.0497249		4.50331	4.49521	0.195298
0.171069	0.18577	0.032016		4.65784	4.49521	0.232116
0.184189	0.186153	0.0303652		4.65784	4.51697	0.232116
0.169502	0.186815	0.032016		5.05077	4.52567	0.313757
0.175281	0.187598	0.0365683		4.44592	4.53873	0.655528
0.172287	0.188381	0.032016		4.47682	4.56919	0.655528
0.197191	0.188381	0.0290145		5.21854	4.57354	0.198899
0.189968	0.188512	0.026013		5.49227	4.61271	0.195298
0.211396	0.190209	0.0322661		5.45254	4.62141	0.195298
0.203933	0.191695	0.0477739		3.34658	4.64317	0.2005
0.188042	0.192167	0.0268634		3.6777	4.66493	0.248124
0.199117	0.192689	0.0250625		4.29581	4.69974	0.366983
0.149037	0.194386	0.0284142		5.43046	4.70844	0.195298
0.198636	0.194591	0.0250625		5.40839	4.75196	0.195298
0.192616	0.194613	0.033967		5.50993	4.77372	0.195298
0.202729	0.195039	0.0474737		5.32892	4.80853	0.198899
0.196709	0.195106	0.029915		4.45033	4.8738	0.296548
0.19695	0.195431	0.029915		5.48786	4.88686	0.195298
0.198876	0.197128	0.0250625		4.29139	4.98259	0.366983
0.208748	0.19752	0.0362681		5.28918	4.9913	0.198899
0.18756	0.19752	0.0347674		5.01987	5.01741	0.342971
0.193579	0.19833	0.0353677		5.54084	5.05657	0.198899
0.202729	0.200914	0.0248624		4.06181	5.05657	0.221711
0.194543	0.202089	0.0353677		5.20088	5.07398	0.211306
0.199117	0.205091	0.0431716		4.49007	5.07833	0.195298
0.191172	0.207963	0.0353677		5.40397	5.08268	0.195298
0.203692	0.212402	0.0254627		4.1766	5.13055	0.0024012
0.178652	0.214502	0.032016		5.46137	5.15666	0.195298
0.201284	0.214621	0.0244122		4.16336	5.16536	0.0024012
0.195024	0.214621	0.0347674		4.14128	5.20453	0.0024012
0.190449	0.214883	0.0303652		4.96689	5.22193	0.751176
0.195987	0.214965	0.0347674		5.4702	5.26545	0.195298
0.202247	0.215013	0.0244122		5.49227	5.2698	0.195298
0.199358	0.215405	0.0244122		5.58499	5.34813	0.589095
0.213804	0.215802	0.0516758		5.3819	5.35248	0.195298
0.208748	0.2175	0.0322661		5.40397	5.42211	0.195298
0.209952	0.217624	0.0322661		5.49669	5.44386	0.589095
0.197673	0.217885	0.0244122		6.02649	5.46127	0.634717
0.203933	0.219843	0.0254627		5.90728	5.9356	0.7992
0.216212	0.220235	0.0435218		5.92494	6.02263	0.634717
0.217175	0.220251	0.0435218		5.94702	6.33594	0.634717
0.189246	0.220572	0.0386193		6.37969	6.40992	0.403002
0.208507	0.220627	0.0248624		6.87417	6.52306	0.467434
0.214045	0.222846	0.0435218		5.59823	6.55788	0.397799
0.207303	0.223238	0.0456228		6.39735	7.08007	0.421011
0.22488	0.223499	0.0370685		7.34658	7.58486	0.232116
0.225843	0.22376	0.0370685		6.50773	7.67624	0.427814
0.222713	0.235509	0.0370685		7.3819	8.05483	0.413407
0.185875	0.236793	0.0362681		8.41943	8.36815	0.403002
0.176726	0.240339	0.033967		8.7064	8.3812	0.478239
0.20321	0.250914	0.035918		8.83002	8.39426	0.51906

[truncated: 28 more sheets: Supp Fig 9, Supp Fig 10, Supp Fig 11, Supp Fig 12, Supp Fig 13, Supp Fig 14, Supp Fig 21a 22a 23a 23b, Supp Fig 21b 22b 23c 23d, Supp Fig 24, Supp Fig 25, Supp Fig 26, Supp Fig 27, Supp Fig 28, Supp Fig 29, Supp Fig 30, Supp Fig 31, Supp Fig 32, Supp Fig 33, Supp Fig 34, Supp Fig 35a …]
